# Supplementary material for: Changes in the Serum Metabolome of Patients Treated With Broad-Spectrum Antibiotics
Source: Pathog Immun. 2020 Dec 29;5(1):382–418. doi: 10.20411/pai.v5i1.394 (PMC7810407; doi:10.20411/pai.v5i1.394)
Supplement: Supplementary Data [file pai-5-382-s02.xlsx]

## Sheet: Explanation
OrigScale		Values are normalized in terms of raw area counts.
		For a single day run, this is equivalent to the raw data.
ScaledImpData		Each biochemical in OrigScale is rescaled to set the median equal to 1.
		Then, missing values are imputed with the minimum.
Pathway Heat Map		This is the heat map associated with the statistical analysis of the data.
		Indicates ratios, p- and q-values for each comparison.
		0.55	Green: indicates significant difference (p≤0.05) between the groups shown, metabolite ratio of < 1.00
		0.76	Light Green: narrowly missed statistical cutoff for significance 0.05<p<0.10, metabolite ratio of < 1.00
		1.71	Red: indicates significant difference (p≤0.05) between the groups shown; metabolite ratio of ≥ 1.00
		1.32	Light Red: narrowly missed statistical cutoff for significance 0.05<p<0.10, metabolite ratio of ≥ 1.00
		1.2	Non-colored text and cell: mean values are not significantly different for that comparison
			Blue: indicates significant (p≤0.05) ANOVA effect.
		Column AT	q value for the treatment x time interaction.
			None of the changes reached statistical significance, once the False Discovery Rate was taken into account.

## Sheet: Pathway Heat Map
Cleveland VA Medical Center CASE-05-13VW C. difficile infection susceptibility
									ANOVA Contrasts									Two-Way ANOVA w/ Repeated Measures
Heat map of statistically significant biochemicals profiled in this study.									Fold of Change													Statistical Values
		Blue shaded cells indicate significant (p≤0.05) ANOVA effect.							ABX Treated Control			Control			ABX Treated							ANOVA Contrasts																		Two-Way ANOVA w/ Repeated Measures							Mean Values
Pathway Sort Order	Super Pathway	Sub Pathway	Biochemical Name	Platform	Comp ID	KEGG	HMDB					Mid-Tx Pre-Tx	Post-Tx Pre-Tx	Post-Tx Mid-Tx	Mid-Tx Pre-Tx	Post-Tx Pre-Tx	Post-Tx Mid-Tx	Treatment Main Effect	Time Main Effect	Treatment: Time Interaction		ABX Pre-Tx / Ctrl Pre-Tx		ABX Mid-Tx / Ctrl Mid-Tx		ABX Post-Tx / Ctrl Post-Tx		Ctrl Mid-Tx / Ctrl Pre-Tx		Ctrl Post-Tx / Ctrl Pre-Tx		Ctrl Post-Tx / Ctrl Mid-Tx		ABX Mid-Tx / ABX Pre-Tx		ABX Post-Tx / ABX Pre-Tx		ABX Post-Tx / ABX Mid-Tx		Treatment Main Effect		Time Main Effect		Treatment:Time Interaction		X	Ctrl Pre-Tx	Ctrl Mid-Tx	Ctrl Post-Tx
									Pre-Tx	Mid-Tx	Post-Tx										X	p-value	q-value	p-value	q-value	p-value	q-value	p-value	q-value	p-value	q-value	p-value	q-value	p-value	q-value	p-value	q-value	p-value	q-value	p-value	q-value	p-value	q-value	p-value	q-value	X
1	Amino Acid	Glycine, Serine and Threonine Metabolism	glycine	GC/MS	32338	C00037	HMDB00123		0.89	1.01	1.12	0.97	0.82	0.84	1.1	1.03	0.93					0.3422	0.4461	0.8202	0.7176	0.3373	0.6018	0.821	1	0.1515	0.561	0.2246	0.7522	0.0544	0.1744	0.3281	0.2513	0.3528	0.5981	0.9176	0.557	0.3216	0.4389	0.2217	0.9723		1.0734	1.0411	0.8767
2			N-acetylglycine	GC/MS	27710		HMDB00532		0.76	0.97	1.05	0.94	0.78	0.83	1.2	1.09	0.9					0.3873	0.4461	0.8863	0.7229	0.8545	0.7954	0.8498	1	0.3712	0.7071	0.4797	0.8906	0.2124	0.3064	0.5828	0.3525	0.4986	0.6479	0.7377	0.5123	0.6409	0.573	0.561	0.9723		1.4037	1.3264	1.1003
5			dimethylglycine	GC/MS	5086	C01026	HMDB00092		1.34	1.19	1.5	1.02	1.04	1.02	0.91	1.17	1.28					0.0823	0.3221	0.1935	0.5479	0.1229	0.4363	0.8952	1	0.3943	0.7087	0.4706	0.8906	0.4878	0.4707	0.2062	0.1934	0.0537	0.4107	0.0605	0.2317	0.2552	0.4012	0.9116	0.9939		0.8296	0.8476	0.865
6			betaine	LC/MS pos	3141	C00719	HMDB00043		1.22	1.35	1.1	0.98	1.27	1.3	1.08	1.14	1.06					0.4755	0.4556	0.1471	0.5404	0.4974	0.6786	0.8743	1	0.1759	0.595	0.132	0.6862	0.1868	0.2938	0.0117	0.0284	0.1881	0.552	0.2472	0.3559	0.0458	0.1699	0.687	0.9723		0.789	0.7711	1.0012
9			serine	GC/MS	32315	C00065	HMDB00187		0.99	1.21	1.22	0.91	0.78	0.86	1.11	0.97	0.87					0.8623	0.5522	0.1929	0.5479	0.2628	0.5626	0.5043	1	0.1552	0.561	0.4441	0.8835	0.0856	0.2073	0.8645	0.4415	0.0642	0.4107	0.3413	0.3951	0.2516	0.3984	0.33	0.9723		1.055	0.9588	0.8278
10			N-acetylserine	GC/MS	37076		HMDB02931		1.29	1.13	1.79	1.06	0.69	0.65	0.93	0.96	1.03					0.6149	0.4915	0.8612	0.7176	0.0542	0.3702	0.8892	1	0.0693	0.3615	0.0514	0.6014	0.6198	0.5082	0.8013	0.4222	0.8156	0.7387	0.2976	0.3855	0.1491	0.3373	0.1443	0.9723		1.038	1.1007	0.7176
12			beta-hydroxypyruvate	GC/MS	15686	C00168	HMDB01352		1.18	0.84	0.96	1.21	1.14	0.95	0.86	0.93	1.08					0.9604	0.5766	0.2412	0.5598	0.2585	0.5617	0.4181	1	0.5279	0.7264	0.8572	0.9873	0.2708	0.3466	0.1809	0.1779	0.7824	0.7342	0.3591	0.3951	0.954	0.657	0.3867	0.9723		0.8908	1.0754	1.0193
14			threonine	GC/MS	32292	C00188	HMDB00167		0.86	1.11	1.32	1.14	1.03	0.9	1.48	1.59	1.07					0.293	0.4404	0.501	0.6463	0.355	0.6052	0.9438	1	0.8918	0.8634	0.9477	1	0.0009	0.0395	0.0002	0.0027	0.5298	0.6666	0.8077	0.5306	0.1196	0.2989	0.1818	0.9723		0.9444	1.0792	0.9719
15			N-acetylthreonine	LC/MS neg	33939	C01118			1.24	1.39	1.41	0.86	0.9	1.05	0.96	1.03	1.07					0.8589	0.5512	0.2401	0.5598	0.3659	0.6052	0.3487	1	0.5379	0.7347	0.7458	0.9751	0.7697	0.554	0.7274	0.3994	0.9483	0.7607	0.3535	0.3951	0.7735	0.6191	0.6024	0.9723		0.9141	0.7834	0.8236
24		Alanine and Aspartate Metabolism	alanine	GC/MS	32339	C00041	HMDB00161		0.99	1.04	1.11	0.96	0.92	0.95	1	1.02	1.02					0.7696	0.5405	0.8824	0.7229	0.3669	0.6052	0.8093	1	0.4375	0.7088	0.5915	0.9339	0.6744	0.5218	0.3804	0.2701	0.634	0.6881	0.7441	0.5123	0.9485	0.6558	0.543	0.9723		1.0781	1.0377	0.9904
25			N-acetylalanine	LC/MS neg	1585	C02847	HMDB00766		1.21	1.11	1.17	1.1	0.98	0.89	1.01	0.95	0.94					0.4662	0.4556	0.8361	0.7176	0.6151	0.7308	0.3192	1	0.7819	0.8262	0.205	0.7522	0.8906	0.5798	0.1858	0.1815	0.1426	0.5171	0.6074	0.4769	0.2016	0.3692	0.7025	0.9723		0.9752	1.0755	0.9523
27			aspartate	GC/MS	35834	C00049	HMDB00191		1.23	1.42	1.46	0.92	0.7	0.76	1.06	0.83	0.78					0.2901	0.4404	0.1158	0.5404	0.0744	0.3767	0.7359	1	0.0515	0.3149	0.1037	0.6862	0.5594	0.4887	0.0373	0.0621	0.0087	0.2844	0.0865	0.2317	0.0111	0.0681	0.7111	0.9723		0.923	0.8507	0.6452
29			asparagine	GC/MS	34283	C00152	HMDB00168		0.75	1.04	0.99	0.83	0.83	1	1.16	1.1	0.95					0.0384	0.3176	0.8473	0.7176	0.7918	0.7792	0.2607	1	0.288	0.6654	0.9495	1	0.0419	0.1653	0.1966	0.1866	0.4686	0.6372	0.3262	0.3939	0.9314	0.6507	0.1311	0.9723		1.3084	1.0864	1.0819
31			N-acetylaspartate (NAA)	GC/MS	22185	C01042	HMDB00812		0.86	0.69	1.01	1.15	0.77	0.67	0.92	0.91	0.98					0.7568	0.538	0.2898	0.5954	0.9009	0.7971	0.5754	1	0.3668	0.7071	0.1469	0.6948	0.622	0.5082	0.3889	0.2714	0.6976	0.7015	0.6055	0.4768	0.2952	0.4297	0.5178	0.9723		1.1722	1.3494	0.898
36		Glutamate Metabolism	glutamate	LC/MS pos	57	C00025	HMDB00148		1.15	1.35	1.63	0.83	0.65	0.78	0.97	0.91	0.94					0.7046	0.5202	0.2621	0.5751	0.0982	0.4209	0.1576	1	0.0032	0.0647	0.1003	0.6862	0.7942	0.5573	0.1096	0.1278	0.1713	0.5493	0.2571	0.3628	0.0039	0.0364	0.1362	0.9723		1.1238	0.9319	0.7262
37			glutamine	LC/MS pos	53	C00064	HMDB00641		0.63	0.78	0.69	1.07	1.3	1.22	1.32	1.42	1.08					0.124	0.3723	0.2287	0.5595	0.1832	0.5228	0.6107	1	0.1406	0.561	0.3289	0.8374	0.0148	0.1148	0.0004	0.0033	0.1706	0.5493	0.1562	0.2928	0.0134	0.0767	0.7993	0.9723		1.1141	1.1915	1.4491
47			pyroglutamine*	LC/MS pos	32672				0.97	1.19	1.17	0.83	0.87	1.05	1.02	1.04	1.03					0.5885	0.4877	0.937	0.7404	0.9585	0.8121	0.1674	1	0.2614	0.652	0.7916	0.9873	0.5106	0.4789	0.9996	0.4765	0.519	0.6631	0.8154	0.5306	0.2985	0.4297	0.5257	0.9723		1.1912	0.9862	1.031
50		Histidine Metabolism	histidine	GC/MS	35835	C00135	HMDB00177		0.86	0.87	1.07	0.97	0.79	0.81	0.99	0.98	0.99					0.4208	0.4486	0.5713	0.657	0.6485	0.732	0.8812	1	0.2002	0.6347	0.2564	0.7899	0.8263	0.566	0.9082	0.4511	0.9212	0.7607	0.7039	0.506	0.4611	0.5002	0.4448	0.9723		1.2373	1.2019	0.9715
53			3-methylhistidine	GC/MS	15677	C01152	HMDB00479		1.69	1.12	1.47	1.08	0.79	0.73	0.71	0.68	0.96					0.637	0.4994	0.6412	0.6894	0.8617	0.7954	0.5075	1	0.7118	0.7963	0.3039	0.8171	0.2426	0.3294	0.1379	0.1504	0.7184	0.702	0.9451	0.5649	0.482	0.5089	0.5216	0.9723		0.7688	0.8277	0.6046
54			N-acetyl-3-methylhistidine*	LC/MS pos	43256				1.37	1.37	1.23	1.17	1.3	1.11	1.17	1.16	0.99					0.5518	0.4766	0.8338	0.7176	0.9744	0.8121	0.4295	1	0.2928	0.6654	0.7907	0.9873	0.6663	0.5193	0.8178	0.4256	0.8487	0.7454	0.7757	0.524	0.526	0.5277	0.6983	0.9723		0.8657	1.0157	1.1232
55			N-acetyl-1-methylhistidine*	LC/MS pos	43255				1.61	1.72	1.26	1	1.28	1.28	1.07	1	0.93					0.8559	0.5512	0.2221	0.5541	0.8315	0.7905	0.23	1	0.7597	0.8215	0.1343	0.6862	0.6406	0.5127	0.4938	0.318	0.8151	0.7387	0.542	0.4548	0.3443	0.4444	0.3446	0.9723		1.0171	1.017	1.2987
57			trans-urocanate	LC/MS pos	607	C00785	HMDB00301		1.53	0.93	0.75	1.11	1.15	1.03	0.68	0.56	0.83					0.5029	0.4601	0.5549	0.657	0.2224	0.5334	0.7307	1	0.6884	0.7852	0.9546	1	0.1373	0.2534	0.0178	0.0382	0.3234	0.587	0.5685	0.4643	0.752	0.6159	0.332	0.9723		1.0619	1.1822	1.2224
60			imidazole propionate	LC/MS pos	40730		HMDB02271		0.7	1.14	1.23	1.39	1.07	0.77	2.25	1.87	0.83					0.915	0.5624	0.2133	0.5541	0.1179	0.4363	0.6803	1	0.7656	0.8215	0.4785	0.8906	0.0028	0.0543	0.024	0.0453	0.4623	0.636	0.2094	0.3424	0.2174	0.3774	0.3864	0.9723		1.2741	1.7657	1.3588
61			imidazole lactate	LC/MS pos	15716	C05568	HMDB02320		1.03	0.93	1.12	1	0.88	0.87	0.91	0.95	1.05					0.7668	0.5403	0.4766	0.6463	0.9703	0.8121	0.8345	1	0.2136	0.6359	0.2988	0.8166	0.0629	0.1772	0.1212	0.1372	0.7841	0.7342	0.708	0.506	0.1934	0.3675	0.5664	0.9723		1.2012	1.2044	1.0522
67			1-methylimidazoleacetate	LC/MS pos	32350	C05828	HMDB02820		1.25	1.25	1.59	0.95	0.69	0.73	0.95	0.88	0.92					0.7449	0.5334	0.9053	0.7242	0.3121	0.5953	0.9131	1	0.0485	0.303	0.0615	0.6434	0.3846	0.4197	0.0735	0.0985	0.3286	0.587	0.594	0.4726	0.0265	0.1189	0.423	0.9723		1.1453	1.0886	0.7916
69		Lysine Metabolism	lysine	GC/MS	35836	C00047	HMDB00182		0.87	1.44	1.25	0.7	0.74	1.06	1.16	1.07	0.92					0.3098	0.4404	0.1729	0.5404	0.4194	0.6252	0.1285	1	0.1898	0.6161	0.8293	0.9873	0.0236	0.1311	0.152	0.1598	0.4128	0.6117	0.6375	0.4809	0.8677	0.6459	0.0494	0.9723		1.2398	0.8689	0.9224
75			2-aminoadipate	LC/MS pos	6146	C00956	HMDB00510		1.05	1.26	0.93	0.68	0.89	1.3	0.82	0.79	0.96					0.4579	0.4556	0.1793	0.5404	0.5042	0.6786	0.1207	1	0.9378	0.8698	0.1038	0.6862	0.061	0.1772	0.009	0.0238	0.3904	0.6117	0.547	0.4548	0.087	0.2537	0.1701	0.9723		1.1623	0.7888	1.0291
78			glutarate (pentanedioate)	GC/MS	396	C00489	HMDB00661		2.17	1.49	2.96	0.81	0.38	0.47	0.56	0.52	0.93					0.0753	0.3176	0.2201	0.5541	0.0011	0.2166	0.3455	1	0.0002	0.0162	0.0028	0.4451	0.0029	0.0543	2.8735e-05	0.0017	0.1163	0.4995	0.011	0.2264	3.0484e-06	0.0004	0.1042	0.9723		0.871	0.7064	0.3327
79			glutarylcarnitine (C5)	LC/MS pos	35439		HMDB13130		0.83	0.67	0.7	1.18	1.13	0.95	0.95	0.94	0.99					0.6177	0.4922	0.5469	0.657	0.5163	0.6814	0.5757	1	0.6674	0.7766	0.8962	1	0.5553	0.4887	0.9388	0.4607	0.616	0.677	0.5473	0.4548	0.7449	0.6159	0.9378	0.9939		1.5535	1.833	1.748
86			pipecolate	LC/MS pos	1444	C00408	HMDB00070		1.39	1.05	0.8	1.06	1.5	1.42	0.8	0.86	1.08					0.9601	0.5766	0.7089	0.7034	0.5971	0.728	0.7326	1	0.4281	0.7088	0.6507	0.9612	0.9937	0.6086	0.569	0.3477	0.5706	0.674	0.6886	0.5056	0.6138	0.5683	0.8995	0.9939		1.1359	1.1993	1.7002
93		Phenylalanine and Tyrosine Metabolism	phenylalanine	LC/MS pos	64	C00079	HMDB00159		1.06	1.2	1.12	0.81	0.72	0.89	0.92	0.77	0.83					0.5855	0.4873	0.0499	0.4981	0.2947	0.5933	0.0709	1	0.01	0.1183	0.4052	0.8748	0.2711	0.3466	7.0633e-05	0.002	0.0018	0.2202	0.0973	0.2368	0.0003	0.0061	0.5046	0.9723		1.1014	0.8923	0.7975
94			N-acetylphenylalanine	LC/MS neg	33950	C03519	HMDB00512		1.85	1.26	1.17	1.14	1.01	0.88	0.78	0.64	0.82					0.0578	0.3176	0.4596	0.6463	0.6169	0.7308	0.4749	1	0.9256	0.8698	0.534	0.8952	0.0813	0.2059	0.0008	0.0049	0.0677	0.4107	0.2331	0.3502	0.2442	0.3984	0.1955	0.9723		0.7533	0.861	0.7572
98			phenyllactate (PLA)	LC/MS neg	22130	C05607	HMDB00779		0.63	0.5	0.74	0.91	0.51	0.55	0.73	0.6	0.82					0.1624	0.3927	0.0266	0.411	0.2427	0.5511	0.7693	1	0.0592	0.3426	0.108	0.6862	0.0284	0.1401	0.0016	0.0079	0.2465	0.5711	0.0394	0.2317	0.008	0.055	0.6176	0.9723		2.1486	1.9655	1.0876
101			phenylacetate	LC/MS neg	15958	C07086	HMDB00209		0.59	0.49	1.2	0.67	0.45	0.66	0.56	0.91	1.63					0.1423	0.3734	0.032	0.4222	0.9143	0.801	0.5749	1	0.1328	0.561	0.3393	0.8451	0.0227	0.1311	0.5053	0.3219	0.1088	0.4994	0.0707	0.2317	0.1874	0.3658	0.2768	0.9723		1.6774	1.1319	0.7508
102			4-hydroxyphenylacetate	GC/MS	541	C00642	HMDB00020		3.22	3.8	6.91	1.05	0.85	0.82	1.24	1.83	1.48					0.1059	0.3413	0.1764	0.5404	0.0228	0.3397	0.9095	1	0.6693	0.7766	0.589	0.9339	0.7698	0.554	0.6471	0.3737	0.4548	0.6318	0.0218	0.2264	0.9828	0.667	0.6987	0.9723		0.5473	0.5729	0.4671
105			phenylacetylglutamine	LC/MS pos	35126	C04148	HMDB06344		1.19	0.8	1.64	1.01	0.87	0.87	0.68	1.21	1.78					0.9085	0.5619	0.3727	0.6463	0.9945	0.816	0.8664	1	0.6587	0.7766	0.7842	0.9873	0.0948	0.2224	0.4951	0.318	0.3328	0.5887	0.6166	0.4793	0.6366	0.573	0.7552	0.9723		1.1873	1.1974	1.0383
106			tyrosine	LC/MS pos	1299	C00082	HMDB00158		0.74	0.77	0.89	0.95	0.85	0.89	1	1.03	1.03					0.0669	0.3176	0.1022	0.5404	0.3576	0.6052	0.702	1	0.2125	0.6359	0.3838	0.8748	0.8737	0.5741	0.8449	0.4354	0.7239	0.702	0.1061	0.2464	0.5838	0.5547	0.45	0.9723		1.3316	1.2676	1.1287
115			4-hydroxyphenylpyruvate	LC/MS neg	1669	C01179	HMDB00707		0.88	0.91	0.63	0.96	1.49	1.55	1	1.06	1.06					0.5592	0.4799	0.311	0.6169	0.0353	0.3478	0.5989	1	0.0433	0.2849	0.1283	0.6862	0.8359	0.566	0.3135	0.2485	0.414	0.6117	0.1095	0.2464	0.0646	0.2081	0.3655	0.9723		0.7794	0.7518	1.1646
116			3-(4-hydroxyphenyl)lactate	LC/MS neg	32197	C03672	HMDB00755		0.64	0.67	0.82	0.83	0.69	0.82	0.88	0.89	1.01					0.0136	0.304	0.0285	0.417	0.1257	0.4363	0.2397	1	0.0173	0.1512	0.2077	0.7522	0.1385	0.2534	0.0507	0.0771	0.5872	0.677	0.024	0.2264	0.0121	0.0708	0.4258	0.9723		1.9197	1.6017	1.3171
120			phenol sulfate	LC/MS neg	32553	C02180	HMDB60015		4.11	2.2	1.56	1.17	0.9	0.77	0.62	0.34	0.55					0.2583	0.4354	0.8221	0.7176	0.912	0.801	0.8477	1	0.5766	0.7455	0.7136	0.9746	0.0284	0.1401	0.0029	0.0107	0.3425	0.5947	0.5283	0.4495	0.1618	0.3487	0.5971	0.9723		0.9264	1.083	0.8383
122			p-cresol sulfate	LC/MS neg	36103	C01468	HMDB11635		0.8	0.45	0.38	1.18	1.04	0.88	0.66	0.49	0.74					0.3997	0.4461	0.1431	0.5404	0.0969	0.4209	0.9228	1	0.4032	0.7087	0.4593	0.8894	0.1432	0.2574	0.0017	0.008	0.0627	0.4107	0.0942	0.2335	0.0801	0.2378	0.7302	0.9723		2.2322	2.6424	2.3264
128			o-cresol sulfate	LC/MS neg	36845				1.34	1.27	1.36	0.86	0.86	1	0.81	0.87	1.08					0.5057	0.4601	0.4865	0.6463	0.5067	0.6786	0.5713	1	0.6951	0.7854	0.8613	0.9873	0.2807	0.3525	0.445	0.2955	0.7708	0.7311	0.3855	0.4	0.596	0.5647	0.9996	0.9962		1.0019	0.8588	0.8605
135			3-methoxytyrosine	LC/MS pos	12017		HMDB01434		0.93	1.14	1.14	0.85	0.92	1.08	1.03	1.12	1.08					0.5863	0.4873	0.5679	0.657	0.6822	0.7442	0.4787	1	0.8937	0.8634	0.5649	0.9082	0.3396	0.393	0.0883	0.1107	0.4215	0.6117	0.8553	0.5346	0.6569	0.5794	0.5189	0.9723		1.0633	0.9015	0.974
167			3-phenylpropionate (hydrocinnamate)	LC/MS neg	15749	C05629	HMDB00764		0.45	0.55	0.41	0.53	0.71	1.34	0.66	0.65	0.99					0.002	0.1429	0.0311	0.4222	0.0118	0.2711	0.0238	1	0.0457	0.2963	0.7779	0.9873	0.0086	0.1001	0.0062	0.0189	0.8403	0.7431	0.0012	0.1707	0.0023	0.0256	0.68	0.9723		1.4297	0.7614	1.017
176		Tryptophan Metabolism	tryptophan	LC/MS pos	54	C00078	HMDB00929		0.76	0.82	0.79	0.88	0.93	1.06	0.95	0.97	1.02					0.0542	0.3176	0.1593	0.5404	0.0926	0.4172	0.2346	1	0.6036	0.7455	0.4989	0.8917	0.3216	0.383	0.7046	0.3917	0.5529	0.6706	0.0592	0.2317	0.3191	0.4389	0.8181	0.9723		1.2807	1.1275	1.1926
177			N-acetyltryptophan	LC/MS neg	33959	C03137	HMDB13713		32.66	21.44	1.61	1.03	1	0.98	0.67	0.05	0.07					0.2747	0.4381	0.3753	0.6463	0.8665	0.7954	0.9528	1	1	0.8698	0.9528	1	0.5995	0.5038	0.0076	0.0212	0.0262	0.2965	0.4304	0.4129	0.3987	0.4702	0.421	0.9723		0.079	0.081	0.079
180			indolelactate	LC/MS pos	18349	C02043	HMDB00671		0.82	1	1.12	0.8	0.64	0.8	0.98	0.88	0.9					0.2264	0.4206	0.5288	0.657	0.6998	0.7483	0.1967	1	0.016	0.1463	0.2401	0.7773	0.4587	0.4573	0.026	0.0473	0.1191	0.4995	0.4176	0.4105	0.0081	0.055	0.4818	0.9723		1.5104	1.2097	0.9725
181			indoleacetate	LC/MS pos	27513	C00954	HMDB00197		1.01	1.33	2.72	0.91	0.71	0.78	1.19	1.9	1.59					0.835	0.5493	0.9701	0.7489	0.1924	0.5228	0.7585	1	0.3675	0.7071	0.551	0.9044	0.7445	0.5449	0.4327	0.2891	0.2683	0.5789	0.5894	0.4726	0.8803	0.6459	0.4463	0.9723		1.2418	1.1286	0.8759
182			indolepyruvate	LC/MS neg	21168	C00331	HMDB60484		1.05	1.06	1.01	1	1.09	1.09	1	1.04	1.04					0.6353	0.4994	0.6147	0.6853	0.9748	0.8121	1	1	0.3688	0.7071	0.3688	0.871	0.9595	0.5986	0.3877	0.2714	0.4108	0.6117	0.6581	0.492	0.3948	0.4694	0.8873	0.9939		0.6817	0.6817	0.7445
183			indolepropionate	GC/MS	32405		HMDB02302		0.52	0.21	0.59	1.1	1.03	0.94	0.45	1.18	2.6					0.3692	0.4461	0.0077	0.411	0.2721	0.5735	0.7352	1	0.6045	0.7455	0.3933	0.8748	0.0046	0.0653	0.1608	0.1649	0.1441	0.5171	0.0451	0.2317	0.4727	0.5038	0.2149	0.9723		1.9885	2.1925	2.0555
185			3-indoxyl sulfate	LC/MS neg	27672		HMDB00682		1.17	0.65	0.63	0.97	1.05	1.08	0.54	0.57	1.05					0.8398	0.5511	0.1872	0.5404	0.1193	0.4363	0.908	1	0.8799	0.8634	0.9717	1	0.0517	0.1744	0.0199	0.0399	0.637	0.6895	0.0748	0.2317	0.4332	0.4834	0.5967	0.9723		1.2195	1.1782	1.2763
186			kynurenine	LC/MS pos	15140	C00328	HMDB00684		1	1.01	0.95	1.02	1	0.98	1.03	0.95	0.92					0.9289	0.5688	0.8571	0.7176	0.6324	0.7308	0.8741	1	0.9606	0.8698	0.8354	0.9873	0.6584	0.5171	0.3295	0.2513	0.1591	0.5426	0.8842	0.5467	0.8828	0.6459	0.707	0.9723		1.1621	1.1816	1.163
187			kynurenate	LC/MS neg	1417	C01717	HMDB00715		1.32	1.75	1.48	1.08	1.01	0.93	1.43	1.13	0.79					0.645	0.503	0.2459	0.5637	0.9011	0.7971	0.9656	1	0.9747	0.8698	0.9403	1	0.1312	0.2519	0.466	0.3052	0.0293	0.3191	0.4551	0.4218	0.5492	0.5352	0.629	0.9723		0.9825	1.0648	0.9949
202			serotonin (5HT)	LC/MS pos	2342	C00780	HMDB00259		1.09	1.11	0.91	0.87	1.14	1.31	0.89	0.95	1.07					0.1376	0.3734	0.1402	0.5404	0.9838	0.8132	0.5834	1	0.1524	0.561	0.0506	0.6014	0.256	0.334	0.1448	0.1555	0.7138	0.702	0.27	0.3717	0.2699	0.4098	0.0879	0.9723		1.188	1.0348	1.3522
209			indoleacetylglutamine	LC/MS neg	42087				2.2	2.76	7.48	0.88	0.99	1.12	1.1	3.35	3.05					0.4237	0.4486	0.4559	0.6463	0.1824	0.5228	0.9389	1	0.9937	0.8698	0.9451	1	0.7774	0.5567	0.233	0.2105	0.1408	0.5171	0.2485	0.3559	0.7487	0.6159	0.7962	0.9723		0.3212	0.2816	0.3168
210			tryptophan betaine	LC/MS pos	37097	C09213	HMDB61115		2.59	2.12	1.36	1.09	1.55	1.42	0.89	0.82	0.92					0.0678	0.3176	0.2096	0.5541	0.8912	0.7971	0.2648	1	0.0128	0.1299	0.1508	0.6998	0.881	0.5773	0.1017	0.123	0.1309	0.5171	0.2533	0.3591	0.3048	0.4297	0.0124	0.7609		0.722	0.787	1.1208
214			C-glycosyltryptophan*	LC/MS pos	32675				1.47	1.31	1.59	1.18	0.99	0.84	1.06	1.07	1.02					0.4025	0.4461	0.6613	0.6894	0.3142	0.5966	0.5044	1	0.8787	0.8634	0.4128	0.8748	0.81	0.5584	0.8663	0.4415	0.9474	0.7607	0.3908	0.4	0.6951	0.5977	0.7689	0.9723		0.9949	1.1765	0.9885
217		Leucine, Isoleucine and Valine Metabolism	leucine	LC/MS neg	60	C00123	HMDB00687		1.15	1.3	1.07	0.81	0.89	1.09	0.92	0.83	0.9					0.3489	0.4461	0.0264	0.411	0.6496	0.732	0.0875	1	0.4057	0.7087	0.3691	0.871	0.329	0.3872	0.0143	0.0318	0.1156	0.4995	0.1077	0.2464	0.089	0.2543	0.2923	0.9723		0.9604	0.7819	0.8551
220			4-methyl-2-oxopentanoate	LC/MS neg	22116	C00233	HMDB00695		0.77	0.7	0.56	0.84	1.11	1.32	0.76	0.8	1.05					0.1818	0.3994	0.1261	0.5404	0.0533	0.3702	0.3675	1	0.5961	0.7455	0.1555	0.7066	0.013	0.1145	0.2206	0.2021	0.2061	0.552	0.0902	0.2317	0.097	0.2657	0.5731	0.9723		1.3755	1.1515	1.5237
223			isovalerate	LC/MS neg	34732	C08262	HMDB00718		2.9	2.99	2.54	0.91	0.87	0.96	0.93	0.76	0.81					0.4658	0.4556	0.6434	0.6894	0.6725	0.7396	0.7551	1	0.4505	0.7088	0.6568	0.9612	0.1482	0.2631	0.0193	0.0397	0.32	0.587	0.5545	0.4581	0.216	0.3774	0.899	0.9939		1.1972	1.085	1.0419
225			isovalerylcarnitine	LC/MS pos	34407		HMDB00688		0.96	0.98	0.62	0.83	1.03	1.24	0.85	0.67	0.79					0.8764	0.5548	0.951	0.744	0.033	0.3457	0.4565	1	0.4491	0.7088	0.1368	0.6862	0.0945	0.2224	0.003	0.0112	0.1448	0.5171	0.397	0.4027	0.3672	0.4519	0.0696	0.9723		1.3015	1.0837	1.3422
228			beta-hydroxyisovalerate	LC/MS neg	12129		HMDB00754		1.14	1.16	0.89	0.84	0.97	1.15	0.86	0.75	0.88					0.2597	0.4354	0.6335	0.6894	0.4132	0.6228	0.7802	1	0.5442	0.7347	0.3772	0.8748	0.041	0.1639	0.0022	0.0097	0.232	0.5579	0.7526	0.5123	0.4653	0.5023	0.1334	0.9723		1.1013	0.928	1.0641
231			3-methylglutarylcarnitine (C6)	LC/MS pos	37060		HMDB00552		2.12	2.01	1.93	1.18	1.08	0.91	1.12	0.98	0.88					0.3609	0.4461	0.4911	0.6463	0.65	0.732	0.5623	1	0.8236	0.8352	0.7209	0.9746	0.6286	0.5082	0.3621	0.267	0.1662	0.5426	0.4491	0.4211	0.6081	0.5663	0.8269	0.9723		1.015	1.1978	1.0949
236			alpha-hydroxyisovalerate	GC/MS	33937		HMDB00407		0.56	0.47	0.47	0.95	0.81	0.85	0.79	0.68	0.85					0.1952	0.4022	0.0259	0.411	0.0275	0.3457	0.4542	1	0.9368	0.8698	0.5031	0.8917	0.1061	0.2376	0.0063	0.0191	0.2104	0.552	0.0394	0.2317	0.3901	0.4667	0.2856	0.9723		2.3934	2.2692	1.9331
246			isoleucine	LC/MS neg	1125	C00407	HMDB00172		1.03	1.29	1.13	0.86	0.92	1.07	1.08	1.01	0.93					0.9435	0.5737	0.1151	0.5404	0.812	0.7849	0.2463	1	0.6892	0.7852	0.4441	0.8835	0.3505	0.3989	0.6662	0.3791	0.1794	0.552	0.4331	0.4129	0.7884	0.6219	0.2823	0.9723		0.9472	0.8166	0.8722
247			allo-isoleucine	GC/MS	47034				1.37	1.52	1.07	0.94	1.37	1.46	1.04	1.07	1.03					0.2817	0.4395	0.0806	0.5404	0.7853	0.7748	0.624	1	0.2911	0.6654	0.1253	0.6862	0.6125	0.5059	0.7089	0.3929	0.9041	0.7607	0.2035	0.3399	0.3651	0.4519	0.358	0.9723		0.7748	0.7294	1.0633
249			3-methyl-2-oxovalerate	LC/MS neg	15676	C00671	HMDB03736		0.69	0.75	0.65	0.88	1.02	1.16	0.96	0.96	1					0.0994	0.3316	0.142	0.5404	0.0658	0.3702	0.5281	1	0.7248	0.7974	0.3274	0.8374	0.5656	0.4887	0.9565	0.4653	0.6108	0.677	0.0807	0.2317	0.5162	0.5262	0.8089	0.9723		1.3248	1.1635	1.3545
255			2-hydroxy-3-methylvalerate	LC/MS neg	36746		HMDB00317		0.51	0.45	0.76	0.85	0.49	0.58	0.74	0.73	0.99					0.1994	0.4022	0.0439	0.4873	0.2229	0.5334	0.5792	1	0.3328	0.6995	0.1311	0.6862	0.47	0.464	0.0827	0.1054	0.2877	0.5846	0.0803	0.2317	0.135	0.323	0.615	0.9723		2.2026	1.8626	1.0864
256			3-hydroxy-2-ethylpropionate	GC/MS	32397		HMDB00396		1.07	1.01	1.06	0.93	0.71	0.76	0.88	0.7	0.79					0.8167	0.5493	0.8724	0.7199	0.6331	0.7308	0.785	1	0.0819	0.4074	0.1393	0.6862	0.4909	0.471	0.0042	0.0148	0.0224	0.2844	0.6987	0.506	0.0115	0.0693	0.9586	0.9939		1.1618	1.0826	0.8218
258			valine	LC/MS neg	1649	C00183	HMDB00883		1.07	1.12	0.97	0.88	0.99	1.12	0.92	0.9	0.97					0.4852	0.4556	0.2378	0.5598	0.9272	0.8029	0.2423	1	0.9514	0.8698	0.2672	0.7899	0.1645	0.2727	0.1019	0.123	0.7665	0.7311	0.4377	0.4144	0.2507	0.3984	0.5228	0.9723		1.0055	0.8873	0.9926
261			3-methyl-2-oxobutyrate	LC/MS neg	21047	C00141	HMDB00019		0.82	0.64	0.6	1.08	1.15	1.07	0.83	0.84	1					0.2407	0.4337	0.0743	0.5404	0.1159	0.4363	0.7215	1	0.5004	0.7224	0.7499	0.9751	0.0632	0.1772	0.7434	0.4035	0.1315	0.5171	0.1133	0.249	0.6221	0.5683	0.5017	0.9723		1.1198	1.2075	1.291
262			isobutyrylcarnitine	LC/MS pos	33441		HMDB00736		1.09	0.67	0.75	1.17	1.16	0.99	0.72	0.79	1.11					0.7308	0.5286	0.3304	0.637	0.4273	0.6323	0.9264	1	0.9385	0.8698	0.9879	1	0.1268	0.2519	0.2726	0.2291	0.6877	0.7007	0.3817	0.4	0.7259	0.6113	0.8228	0.9723		1.3021	1.526	1.5051
264			3-hydroxyisobutyrate	GC/MS	1549	C06001	HMDB00336		0.78	0.69	0.8	0.82	0.68	0.83	0.72	0.7	0.96					0.4781	0.4556	0.109	0.5404	0.2247	0.5334	0.6019	1	0.3168	0.6746	0.6288	0.9461	0.0061	0.0762	0.0045	0.0156	0.8432	0.7436	0.1291	0.2746	0.0706	0.221	0.723	0.9723		1.7351	1.4185	1.1815
265			alpha-hydroxyisocaproate	GC/MS	22132	C03264	HMDB00746		0.86	0.48	0.77	1.14	0.77	0.67	0.64	0.69	1.07					0.5727	0.4839	0.0019	0.4067	0.2596	0.5617	0.3519	1	0.5868	0.7455	0.1436	0.6862	0.0101	0.1041	0.0468	0.0735	0.5705	0.674	0.0198	0.2264	0.3458	0.4444	0.1127	0.9723		1.2457	1.4186	0.9566
268		Methionine, Cysteine, SAM and Taurine Metabolism	methionine	LC/MS pos	1302	C00073	HMDB00696		0.68	0.8	0.76	0.93	0.89	0.95	1.09	0.98	0.91					0.0227	0.3066	0.1367	0.5404	0.0782	0.3839	0.7493	1	0.4192	0.7088	0.6239	0.9421	0.1529	0.2632	0.7919	0.4191	0.0971	0.4993	0.0354	0.2317	0.4719	0.5038	0.6413	0.9723		1.3815	1.2885	1.2253
269			N-acetylmethionine	LC/MS neg	1589	C02712	HMDB11745		0.98	1.16	1.03	1.26	1.29	1.02	1.49	1.36	0.91					0.8231	0.5493	0.8529	0.7176	0.959	0.8121	0.6275	1	0.5796	0.7455	0.945	1	0.0475	0.1739	0.1344	0.1472	0.6482	0.6906	0.9723	0.5702	0.3481	0.4444	0.8964	0.9939		0.816	1.03	1.055
270			N-formylmethionine	LC/MS neg	2829	C03145	HMDB01015		0.94	0.86	0.96	1.07	0.98	0.91	0.98	1.01	1.03					0.4138	0.4461	0.4177	0.6463	0.725	0.7483	0.8335	1	0.768	0.8215	0.6137	0.9379	0.6544	0.5155	0.4291	0.2874	0.718	0.702	0.4666	0.4218	0.9214	0.646	0.7743	0.9723		1.0876	1.1662	1.0647
283			2-aminobutyrate	GC/MS	32309	C02261	HMDB00650		0.87	1.19	0.93	0.79	0.91	1.16	1.07	0.97	0.91					0.4107	0.4461	0.4221	0.6463	0.5125	0.6786	0.2834	1	0.7949	0.8288	0.4142	0.8748	0.5246	0.483	0.8154	0.4256	0.391	0.6117	0.7326	0.5123	0.7902	0.6219	0.3913	0.9723		1.1437	0.8994	1.0425
284			2-hydroxybutyrate (AHB)	GC/MS	21044	C05984	HMDB00008		0.8	0.92	0.75	0.64	0.61	0.96	0.74	0.58	0.78					0.4434	0.4545	0.4723	0.6463	0.3051	0.5953	0.3081	1	0.1766	0.595	0.734	0.9751	0.0526	0.1744	0.0028	0.0106	0.2214	0.5548	0.2326	0.3502	0.0327	0.1359	0.9637	0.9939		1.7092	1.0955	1.0505
287			cystine	GC/MS	39512	C00491	HMDB00192		0.76	1.31	1.87	0.76	0.6	0.78	1.32	1.47	1.11					0.3892	0.4461	0.7186	0.7034	0.209	0.5334	0.5124	1	0.219	0.6418	0.5607	0.9045	0.307	0.3745	0.1237	0.1394	0.5716	0.674	0.7304	0.5123	0.9213	0.646	0.1987	0.9723		0.7881	0.6007	0.4693
288			S-methylcysteine	LC/MS pos	39592		HMDB02108		0.73	0.81	0.67	0.9	1.25	1.4	1	1.15	1.15					0.0673	0.3176	0.2517	0.5732	0.0613	0.3702	0.6649	1	0.3723	0.7071	0.1878	0.7522	0.7409	0.5449	0.1011	0.123	0.1797	0.552	0.019	0.2264	0.1586	0.3487	0.8118	0.9723		1.3794	1.2377	1.7302
301		Urea cycle; Arginine and Proline Metabolism	arginine	LC/MS pos	1638	C00062	HMDB00517		1.21	1.45	1.47	0.9	0.9	1	1.08	1.08	1.01					0.5093	0.4606	0.1037	0.5404	0.0933	0.4172	0.8554	1	0.7886	0.8288	0.9315	1	0.1307	0.2519	0.1538	0.161	0.9637	0.7607	0.0827	0.2317	0.8598	0.6459	0.6039	0.9723		0.8651	0.778	0.7747
302			urea	GC/MS	1670	C00086	HMDB00294		1.24	0.99	1.18	0.96	0.76	0.79	0.76	0.72	0.95					0.6983	0.5194	0.849	0.7176	0.4586	0.6546	0.5672	1	0.0773	0.3913	0.2247	0.7522	0.0149	0.1148	0.0091	0.0238	0.7909	0.7357	0.7073	0.506	0.0233	0.1158	0.6169	0.9723		1.0639	1.0236	0.8127
303			ornithine	GC/MS	35833	C00077	HMDB03374		1.04	1.14	1.11	0.87	0.77	0.88	0.96	0.82	0.86					0.724	0.5277	0.7052	0.7034	0.6587	0.7343	0.5117	1	0.1629	0.5754	0.4531	0.8886	0.719	0.5367	0.3302	0.2513	0.1841	0.552	0.8508	0.5346	0.2168	0.3774	0.6642	0.9723		1.205	1.051	0.9229
304			proline	LC/MS pos	1898	C00148	HMDB00162		1	1.06	1.1	1	1.08	1.08	1.07	1.19	1.11					0.8889	0.5557	0.6795	0.6927	0.6668	0.7353	0.7822	1	0.49	0.7224	0.678	0.9637	0.2334	0.3196	0.0472	0.0735	0.387	0.6117	0.6954	0.5056	0.3119	0.4321	0.943	0.9939		0.9944	0.994	1.0753
305			citrulline	LC/MS pos	2132	C00327	HMDB00904		1.02	0.79	0.92	1.39	1.27	0.92	1.06	1.14	1.07					0.8779	0.5548	0.5577	0.657	0.8913	0.7971	0.2286	1	0.2903	0.6654	0.881	0.9988	0.4732	0.4646	0.1583	0.164	0.4642	0.636	0.8201	0.5317	0.2257	0.3868	0.7401	0.9723		0.9018	1.2498	1.1469
308			homocitrulline	LC/MS pos	22138	C02427	HMDB00679		1.26	0.96	1.14	1.1	0.98	0.89	0.84	0.89	1.06					0.7363	0.531	0.9432	0.7421	0.6814	0.7442	0.9	1	0.3858	0.7087	0.4575	0.8894	0.1171	0.2492	0.146	0.1555	0.9414	0.7607	0.8061	0.5306	0.3547	0.4486	0.7518	0.9723		1.2059	1.3292	1.1876
312			dimethylarginine (SDMA + ADMA)	LC/MS pos	36808	C03626	HMDB01539		0.84	0.88	0.95	0.99	0.89	0.9	1.03	1	0.97					0.0793	0.3211	0.1823	0.5404	0.6171	0.7308	0.8714	1	0.2052	0.6359	0.2675	0.7899	0.5411	0.4887	0.8812	0.4453	0.6532	0.6906	0.1388	0.2847	0.4241	0.4765	0.4739	0.9723		1.1932	1.1794	1.0656
316			N-delta-acetylornithine*	LC/MS pos	43249				0.78	0.7	1.01	1.04	0.84	0.81	0.93	1.09	1.17					0.5698	0.4839	0.2625	0.5751	0.8072	0.7849	0.7473	1	0.3345	0.6995	0.2003	0.7522	0.3526	0.3989	0.7352	0.4008	0.2124	0.552	0.5877	0.4726	0.7493	0.6159	0.2313	0.9723		1.202	1.2468	1.006
320			N-methyl proline	LC/MS pos	37431				1.85	0.63	0.78	1.58	1.92	1.21	0.54	0.81	1.5					0.6776	0.5109	0.4063	0.6463	0.2236	0.5334	0.1514	1	0.0383	0.2686	0.5038	0.8917	0.6949	0.5283	0.3673	0.2674	0.5974	0.677	0.4802	0.4243	0.0746	0.2288	0.3087	0.9723		1.1325	1.7871	2.1706
322			trans-4-hydroxyproline	LC/MS pos	32306	C01157	HMDB00725		0.96	0.86	0.85	1.16	1.38	1.19	1.04	1.24	1.19					0.5704	0.4839	0.4513	0.6463	0.379	0.6106	0.5961	1	0.1359	0.561	0.3302	0.8374	0.4975	0.471	0.0248	0.0457	0.1014	0.4993	0.3568	0.3951	0.059	0.1961	0.9561	0.9939		0.99	1.1474	1.3708
324			pro-hydroxy-pro	LC/MS pos	35127		HMDB06695		1.05	1.07	1.18	1.14	1.08	0.95	1.17	1.21	1.04					0.8184	0.5493	0.9239	0.7332	0.8469	0.795	0.5126	1	0.7863	0.8288	0.7004	0.9746	0.1104	0.2437	0.1564	0.163	0.8873	0.7591	0.9569	0.5671	0.4128	0.4746	0.9157	0.9939		0.9647	1.0976	1.0428
328		Creatine Metabolism	creatine	LC/MS pos	27718	C00300	HMDB00064		0.61	0.95	0.72	0.63	0.66	1.06	0.98	0.78	0.8					0.1419	0.3734	0.5435	0.657	0.3835	0.6106	0.1262	1	0.1435	0.561	0.9452	1	0.8479	0.568	0.3599	0.267	0.4606	0.636	0.287	0.3783	0.1814	0.3634	0.4135	0.9723		2.496	1.5616	1.6548
329			creatinine	LC/MS pos	513	C00791	HMDB00562		1.3	1.28	1.34	1.07	0.99	0.93	1.05	1.02	0.97					0.4925	0.4556	0.6943	0.7	0.5611	0.708	0.6797	1	0.9924	0.8698	0.6728	0.9622	0.94	0.5956	0.7399	0.4025	0.7938	0.7357	0.5427	0.4548	0.8788	0.6459	0.9189	0.9939		1.0045	1.0736	0.9971
337		Polyamine Metabolism	acisoga	LC/MS pos	43258				0.77	0.94	1.22	0.7	0.53	0.76	0.85	0.85	0.99					0.466	0.4556	0.8228	0.7176	0.2594	0.5617	0.0614	1	0.0023	0.0605	0.1975	0.7522	0.2552	0.334	0.2559	0.2214	0.9753	0.7654	0.813	0.5306	0.005	0.0419	0.0736	0.9723		1.5518	1.0815	0.8233
345			4-acetamidobutanoate	LC/MS pos	1558	C02946	HMDB03681		1.76	1.65	1.42	1.23	1.17	0.95	1.15	0.94	0.82					0.2026	0.4022	0.4715	0.6463	0.6312	0.7308	0.4874	1	0.6554	0.7751	0.803	0.9873	0.9053	0.5838	0.3696	0.2674	0.3075	0.587	0.3197	0.3897	0.7324	0.6151	0.7076	0.9723		0.8525	1.0453	0.9943
350		Guanidino and Acetamido Metabolism	4-guanidinobutanoate	LC/MS pos	15681	C01035	HMDB03464		1.81	1.39	1.14	0.93	1.02	1.1	0.72	0.64	0.9					0.2989	0.4404	0.4981	0.6463	0.9897	0.816	0.4555	1	0.9733	0.8698	0.4358	0.8831	0.0235	0.1311	0.0298	0.0525	0.972	0.7654	0.4877	0.4264	0.2379	0.3955	0.5717	0.9723		0.95	0.8826	0.9687
360		Glutathione Metabolism	5-oxoproline	LC/MS pos	1494	C01879	HMDB00267		0.8	0.95	1.24	0.85	0.58	0.69	1.01	0.9	0.89					0.0692	0.3176	0.5733	0.657	0.1454	0.4646	0.3128	1	0.001	0.0422	0.0161	0.4451	0.9487	0.5981	0.13	0.1439	0.1122	0.4994	0.6225	0.4793	0.001	0.0149	0.0588	0.9723		1.3013	1.1043	0.7582
366	Peptide	Gamma-glutamyl Amino Acid	gamma-glutamylalanine	LC/MS pos	37063				0.31	0.51	0.69	0.76	0.65	0.85	1.26	1.44	1.14					0.0001	0.0209	0.0103	0.411	0.1558	0.4899	0.3716	1	0.1537	0.561	0.5861	0.9339	0.1706	0.2813	0.0062	0.0189	0.1326	0.5171	0.0024	0.1707	0.9747	0.6656	0.0427	0.9723		2.5032	1.9147	1.626
368			gamma-glutamylglutamate	LC/MS pos	36738	C05282	HMDB11737		0.48	0.77	1.41	0.71	0.34	0.48	1.14	1.01	0.89					0.0272	0.3066	0.348	0.6383	0.597	0.728	0.1083	1	7.1703e-05	0.0153	0.009	0.4451	0.3527	0.3989	0.9434	0.4617	0.4004	0.6117	0.3275	0.3939	0.0011	0.0151	0.0013	0.3232		2.3187	1.6482	0.798
369			gamma-glutamylglutamine	LC/MS pos	2730	C05283	HMDB11738		0.27	0.38	0.51	0.95	0.81	0.86	1.31	1.51	1.15					0.0086	0.226	0.0184	0.411	0.1165	0.4363	0.9749	1	0.7401	0.8121	0.7165	0.9746	0.3641	0.404	0.0191	0.0397	0.1275	0.5171	0.016	0.2264	0.724	0.6113	0.3586	0.9723		2.3389	2.218	1.9016
372			gamma-glutamylisoleucine*	LC/MS pos	34456		HMDB11170		1.14	1.69	1.59	0.8	0.82	1.02	1.19	1.14	0.96					0.9152	0.5624	0.1523	0.5404	0.3556	0.6052	0.1708	1	0.2468	0.652	0.8283	0.9873	0.0455	0.1686	0.4018	0.2779	0.251	0.5723	0.4078	0.4064	0.8046	0.6242	0.1007	0.9723		0.9934	0.7981	0.8113
373			gamma-glutamylleucine	LC/MS pos	18369		HMDB11171		0.82	1.38	1.26	0.63	0.58	0.93	1.05	0.9	0.85					0.2277	0.4206	0.4158	0.6463	0.7037	0.7483	0.0068	1	0.0059	0.0905	0.9597	1	0.8376	0.566	0.2639	0.225	0.1856	0.552	0.9938	0.5776	0.0084	0.055	0.0289	0.9723		1.4026	0.8783	0.8192
375			gamma-glutamylmethionine	LC/MS pos	37539				0.29	0.47	0.62	0.84	0.63	0.75	1.39	1.38	0.99					4.6403e-05	0.0135	0.0049	0.411	0.0632	0.3702	0.5714	1	0.172	0.5887	0.4179	0.8748	0.0399	0.1639	0.0121	0.029	0.5769	0.6742	0.0007	0.1707	0.8716	0.6459	0.0611	0.9723		2.5804	2.1755	1.6373
376			gamma-glutamylphenylalanine	LC/MS pos	33422		HMDB00594		0.83	1.12	1.36	0.69	0.44	0.63	0.94	0.72	0.77					0.2117	0.4112	0.5425	0.657	0.2519	0.5603	0.0044	1	1.666e-06	0.0007	0.0163	0.4451	0.4922	0.471	0.0002	0.0027	0.0014	0.2202	0.8501	0.5346	1.3838e-07	4.6017e-05	0.0095	0.6658		1.6545	1.1481	0.7228
377			gamma-glutamylthreonine*	LC/MS pos	33364				0.65	0.94	1.29	0.92	0.75	0.81	1.33	1.49	1.12					0.0255	0.3066	0.6707	0.6894	0.5341	0.6902	0.7316	1	0.2666	0.652	0.4397	0.8831	0.0054	0.0713	0.0019	0.0086	0.6461	0.6906	0.3561	0.3951	0.6168	0.5683	0.0495	0.9723		1.2993	1.1979	0.9713
379			gamma-glutamyltyrosine	LC/MS pos	2734		HMDB11741		0.43	0.63	0.88	0.77	0.55	0.72	1.14	1.13	0.99					0.0005	0.0454	0.0613	0.5173	0.5275	0.6855	0.1117	1	0.0052	0.0882	0.1959	0.7522	0.1748	0.2844	0.0709	0.096	0.6092	0.677	0.0203	0.2264	0.2179	0.3774	0.0047	0.5734		2.1982	1.6999	1.2196
380			gamma-glutamylvaline	LC/MS pos	32393		HMDB11172		1.11	1.41	1.32	0.79	0.84	1.07	1	1	1					0.8045	0.5491	0.4269	0.6463	0.7077	0.7483	0.1023	1	0.2977	0.6654	0.5425	0.9018	0.7791	0.5567	0.9625	0.4672	0.8198	0.7387	0.7399	0.5123	0.3857	0.4631	0.2756	0.9723		1.1039	0.8705	0.9291
383		Dipeptide Derivative	N-acetylcarnosine	LC/MS pos	43488				1.49	1.48	1.77	1.05	0.88	0.84	1.03	1.04	1.01					0.3275	0.4404	0.4196	0.6463	0.1284	0.4418	0.8233	1	0.4293	0.7088	0.3121	0.8301	0.8899	0.5798	0.7792	0.4154	0.6756	0.6978	0.234	0.3502	0.7476	0.6159	0.5213	0.9723		0.8781	0.9202	0.7737
396		Dipeptide	alanylleucine	LC/MS pos	37093				1.58	1.2	1.39	0.84	0.84	1	0.64	0.74	1.16					0.8244	0.5493	0.6197	0.6867	0.5705	0.7153	0.594	1	0.594	0.7455	1	1	0.5716	0.4915	0.6799	0.3858	0.8895	0.7591	0.5538	0.4581	0.721	0.6113	0.9545	0.9939		0.7813	0.6584	0.6584
409			alpha-glutamylglutamate	LC/MS pos	22166	C01425	HMDB28818		0.74	1.52	1.65	0.4	0.27	0.68	0.83	0.61	0.74					0.6862	0.5146	0.3821	0.6463	0.6357	0.7308	0.2769	1	0.0662	0.3597	0.4385	0.8831	0.6534	0.5155	0.0632	0.0898	0.0223	0.2844	0.6877	0.5056	0.0426	0.1665	0.4845	0.9723		2.421	0.9747	0.663
427			arginylproline	LC/MS pos	41394				0.66	1.09	1.29	0.63	0.46	0.73	1.03	0.89	0.86					0.3029	0.4404	0.2873	0.5954	0.9793	0.8127	0.6242	1	0.154	0.561	0.3439	0.8451	0.2923	0.364	0.539	0.3352	0.6763	0.6978	0.3901	0.4	0.2967	0.4297	0.5013	0.9723		2.0132	1.2602	0.9224
440			aspartylleucine	LC/MS pos	40068				3.82	1.06	0.78	0.94	1.21	1.28	0.26	0.25	0.95					0.516	0.4633	0.918	0.73	0.3735	0.6087	0.9546	1	0.5735	0.7455	0.5356	0.8952	0.1376	0.2534	0.1005	0.123	0.8351	0.7431	0.8701	0.5395	0.7661	0.6184	0.4547	0.9723		0.8406	0.7899	1.0138
442			aspartylphenylalanine	LC/MS pos	22175		HMDB00706		0.73	0.84	0.42	1.35	2.63	1.95	1.55	1.51	0.97					0.2512	0.4354	0.5674	0.657	0.0463	0.3551	0.9702	1	0.043	0.2849	0.0467	0.6014	0.1385	0.2534	0.056	0.0837	0.6196	0.6783	0.1476	0.2867	0.0237	0.1161	0.2837	0.9723		1.3076	1.7595	3.4364
455			cyclo(leu-pro)	LC/MS pos	37104				0.53	0.94	0.77	0.66	0.69	1.06	1.16	1	0.87					0.1321	0.3723	0.6582	0.6894	0.3252	0.6018	0.3951	1	0.6275	0.7651	0.713	0.9746	0.5652	0.4887	0.8863	0.4469	0.6741	0.6978	0.2228	0.3472	0.8699	0.6459	0.5939	0.9723		1.7539	1.1508	1.2183
475			glycylglycine	GC/MS	21030	C02037	HMDB11733		0.76	0.67	1.29	1.2	0.92	0.76	1.06	1.56	1.48					0.2484	0.4354	0.4001	0.6463	0.6266	0.7308	0.7343	1	0.4893	0.7224	0.7238	0.9746	0.9153	0.5857	0.1252	0.1405	0.0995	0.4993	0.4759	0.4239	0.8969	0.646	0.3778	0.9723		1.0446	1.2566	0.9595
481			glycylphenylalanine	LC/MS pos	33954		HMDB28848		0.82	0.95	1.05	0.88	0.69	0.79	1.02	0.88	0.87					0.4507	0.4556	0.842	0.7176	0.7102	0.7483	0.725	1	0.5121	0.7224	0.7604	0.9794	0.6796	0.5229	0.5903	0.3531	0.3446	0.5957	0.566	0.4636	0.6712	0.5845	0.8771	0.9939		1.4422	1.2669	1.0004
482			glycylproline	LC/MS pos	22171		HMDB00721		1.36	0.95	2.47	1.27	0.68	0.54	0.89	1.25	1.41					0.8351	0.5493	0.3492	0.6383	0.2585	0.5617	0.7389	1	0.156	0.561	0.0821	0.6862	0.0843	0.2073	0.3746	0.2694	0.4132	0.6117	0.8626	0.538	0.2298	0.3896	0.1571	0.9723		1.2272	1.558	0.8387
488			glycylvaline	LC/MS pos	18357		HMDB28854		0.91	1.52	1.79	0.75	0.43	0.57	1.26	0.85	0.67					0.5031	0.4601	0.6548	0.6894	0.7243	0.7483	0.451	1	0.0661	0.3597	0.2677	0.7899	0.1223	0.251	0.361	0.267	0.017	0.2844	0.9611	0.5671	0.0623	0.2052	0.32	0.9723		1.2279	0.9243	0.5261
493			histidylalanine	LC/MS neg	42027				1.06	1.05	1.96	0.77	0.49	0.63	0.77	0.9	1.18					0.7087	0.5204	0.771	0.7071	0.1849	0.5228	0.5015	1	0.1144	0.5264	0.3563	0.8592	0.1237	0.251	0.3818	0.2701	0.5208	0.6633	0.4307	0.4129	0.1795	0.3618	0.4659	0.9723		1.0382	0.8009	0.5059
499			histidylphenylalanine	LC/MS pos	42084				2.01	2.06	2.41	1.01	1.38	1.37	1.03	1.65	1.6					0.5402	0.4721	0.6715	0.6894	0.8672	0.7954	0.6615	1	0.5032	0.7224	0.8159	0.9873	0.7379	0.5449	0.3794	0.2701	0.2264	0.5567	0.7463	0.5123	0.8597	0.6459	0.5819	0.9723		0.6225	0.6273	0.8597
500			histidylproline	LC/MS pos	42093				0.92	1.91	0.96	0.46	0.41	0.89	0.95	0.43	0.45					0.8442	0.5512	0.7146	0.7034	0.9281	0.8029	0.1915	1	0.1305	0.561	0.8316	0.9873	0.1735	0.2844	0.0078	0.0212	0.1531	0.5271	0.9748	0.5705	0.0344	0.1394	0.8309	0.9723		0.8627	0.3971	0.3533
502			histidyltryptophan	LC/MS pos	41912				0.63	2.55	3.54	0.28	0.19	0.69	1.12	1.08	0.96					0.4085	0.4461	0.2671	0.5764	0.1059	0.4349	0.0162	1	0.0012	0.0422	0.342	0.8451	0.9254	0.5896	0.5115	0.3232	0.5677	0.674	0.4563	0.4218	0.005	0.0419	0.0194	0.9523		2.5995	0.7239	0.5023
525			leucylalanine	LC/MS pos	40010				1.39	1.69	1.29	0.8	1.25	1.56	0.97	1.16	1.19					0.4234	0.4486	0.4832	0.6463	0.6489	0.732	0.7745	1	0.3502	0.7057	0.2242	0.7522	0.4225	0.4373	0.3777	0.2701	0.9166	0.7607	0.6692	0.4967	0.5753	0.5513	0.392	0.9723		1.0118	0.8097	1.2663
530			leucylglycine	LC/MS pos	40045				2.26	4.45	5.15	0.63	0.35	0.55	1.24	0.79	0.63					0.182	0.3994	0.1112	0.5404	0.1384	0.4536	0.533	1	0.0488	0.303	0.1696	0.7354	0.535	0.4866	0.0008	0.0048	0.0041	0.2202	0.0877	0.2317	0.0035	0.035	0.9597	0.9939		1.0609	0.6695	0.3672
533			leucylleucine	LC/MS pos	36756	C11332	HMDB28933		1.25	1.89	2.7	0.47	0.35	0.73	0.71	0.75	1.05					0.6317	0.4981	0.7865	0.7102	0.3644	0.6052	0.1122	1	0.0186	0.1562	0.4163	0.8748	0.21	0.3045	0.2444	0.2162	0.9549	0.7607	0.7882	0.5261	0.0258	0.1189	0.2707	0.9723		1.9894	0.9377	0.6864
535			leucylphenylalanine	LC/MS pos	40026				0.77	1.6	2.73	0.45	0.36	0.81	0.94	1.29	1.37					0.8461	0.5512	0.7627	0.7071	0.649	0.732	0.5511	1	0.2602	0.652	0.5922	0.9339	0.3338	0.3882	0.1008	0.123	0.4679	0.6372	0.6944	0.5056	0.2165	0.3774	0.9677	0.9939		2.462	1.1083	0.8937
585			phenylalanylleucine	LC/MS pos	40192				1.05	0.76	0.34	1.25	5.52	4.4	0.91	1.78	1.95					0.5789	0.4839	0.5609	0.657	0.001	0.2166	0.956	1	0.0004	0.028	0.0005	0.2288	0.9549	0.5982	0.2025	0.1907	0.2179	0.5548	0.064	0.2317	0.0002	0.0041	0.0088	0.6658		0.9256	1.1612	5.1074
587			phenylalanylphenylalanine	LC/MS pos	38150				0.63	0.61	0.57	1.3	2.04	1.58	1.27	1.86	1.47					0.1647	0.3948	0.1338	0.5404	0.1249	0.4363	0.4002	1	0.1338	0.561	0.5017	0.8917	0.1501	0.2631	0.011	0.0271	0.2213	0.5548	0.0785	0.2317	0.0459	0.1699	0.9872	0.9939		1.311	1.6985	2.6777
589			phenylalanylserine	LC/MS pos	40016				1.22	0.65	0.39	1.61	3.12	1.94	0.87	1	1.16					0.6782	0.5109	0.4602	0.6463	0.0062	0.2711	0.4086	1	0.0018	0.0503	0.0166	0.4451	0.3415	0.393	0.2334	0.2105	0.7837	0.7342	0.1098	0.2464	0.0036	0.0353	0.0412	0.9723		1.124	1.8097	3.5103
590			phenylalanyltryptophan	LC/MS pos	41377				0.68	0.56	0.49	1.44	1.68	1.17	1.2	1.21	1.01					0.0591	0.3176	0.0784	0.5404	0.0677	0.3702	0.4594	1	0.2427	0.652	0.6639	0.9622	0.0767	0.2015	0.0185	0.039	0.494	0.6457	0.03	0.2317	0.098	0.2657	0.9908	0.9955		1.379	1.979	2.3187
599			prolylglycine	LC/MS pos	40703				1.02	1.16	0.96	0.87	0.65	0.74	1	0.61	0.61					0.2989	0.4404	0.7032	0.7034	0.9732	0.8121	0.8645	1	0.1942	0.6201	0.2577	0.7899	0.4478	0.4521	0.4111	0.2803	0.1191	0.4995	0.4659	0.4218	0.1742	0.3554	0.725	0.9723		1.2061	1.0538	0.7818
612			pyroglutamylglycine	LC/MS neg	31522				1.31	1.56	1.72	0.73	0.56	0.77	0.88	0.74	0.85					0.7923	0.5461	0.2634	0.5751	0.0597	0.3702	0.2545	1	0.0082	0.1063	0.1143	0.6862	0.9526	0.5982	0.2544	0.2209	0.2743	0.5789	0.2114	0.3424	0.0153	0.0835	0.1642	0.9723		1.0531	0.7722	0.5933
613			pyroglutamylvaline	LC/MS neg	32394				1.32	1.35	1.46	0.82	0.81	0.98	0.84	0.89	1.06					0.4794	0.4556	0.5232	0.6567	0.7148	0.7483	0.5767	1	0.6486	0.7751	0.918	1	0.2098	0.3045	0.1301	0.1439	0.7595	0.7272	0.4438	0.4177	0.4594	0.5002	0.954	0.9939		0.6303	0.5192	0.5094
639			threonylphenylalanine	LC/MS pos	31530				1.94	2.51	1.84	0.94	1.31	1.39	1.22	1.24	1.02					0.5764	0.4839	0.6651	0.6894	0.7139	0.7483	0.9549	1	0.4321	0.7088	0.4657	0.8906	0.7523	0.5453	0.3637	0.267	0.2222	0.5548	0.6249	0.4793	0.4089	0.4746	0.9576	0.9939		0.8344	0.7848	1.0905
645			tryptophylasparagine	LC/MS pos	40661				1.63	1.16	1.16	1.27	1.29	1.02	0.9	0.92	1.02					0.3928	0.4461	0.9986	0.7489	0.8846	0.7971	0.3784	1	0.9481	0.8698	0.4142	0.8748	0.6108	0.5059	0.0889	0.1109	0.217	0.5548	0.7027	0.506	0.4347	0.4834	0.553	0.9723		0.8325	1.0563	1.075
647			tryptophylglutamate	LC/MS pos	41401				1.19	3.99	3.67	0.31	0.21	0.68	1.04	0.65	0.62					0.4922	0.4556	0.0185	0.411	0.0253	0.3457	0.0018	0.9022	0.0001	0.0162	0.4065	0.8748	0.0247	0.1347	0.0001	0.0022	0.0568	0.4107	0.0429	0.2317	3.6853e-06	0.0004	0.1097	0.9723		1.4866	0.4629	0.3127
669			tyrosyltryptophan	LC/MS neg	41405				1.18	1	1.09	1	1	1	0.85	0.93	1.09					0.4817	0.4556	0.9884	0.7489	0.6341	0.7308	1	1	1	0.8698	1	1	0.2806	0.3525	0.7314	0.3997	0.4737	0.6377	0.4832	0.4251	0.8852	0.6459	0.8852	0.9939		0.3633	0.3633	0.3633
673			valylarginine	LC/MS neg	42072				1.22	0.92	0.63	1.15	2.22	1.93	0.87	1.16	1.33					0.6144	0.4915	0.5872	0.663	0.0363	0.3478	0.5575	1	0.0084	0.1063	0.0359	0.5813	0.5876	0.501	0.2681	0.2261	0.1023	0.4993	0.2499	0.3562	0.0083	0.055	0.1592	0.9723		0.5574	0.642	1.2372
679			valylhistidine	LC/MS neg	40680				1.73	1.89	1.64	0.47	0.44	0.94	0.52	0.42	0.81					0.7674	0.5403	0.5355	0.657	0.9162	0.801	0.5257	1	0.4762	0.72	0.9374	1	0.5217	0.483	0.0821	0.1054	0.2517	0.5723	0.6549	0.4912	0.3548	0.4486	0.9005	0.9939		0.7563	0.3572	0.3358
684			valylphenylalanine	LC/MS neg	40688				2.03	1.35	2.74	1.17	1.29	1.11	0.78	1.75	2.24					0.4506	0.4556	0.767	0.7071	0.8976	0.7971	0.7006	1	0.5683	0.7455	0.8519	0.9873	0.8368	0.566	0.8578	0.4391	0.983	0.7681	0.622	0.4793	0.9108	0.646	0.8277	0.9723		0.5449	0.6359	0.7044
690			valylvaline	LC/MS neg	40728				1.32	1.07	1.05	1	1	1	0.81	0.8	0.98					0.2532	0.4354	0.6417	0.6894	0.7458	0.7535	1	1	1	0.8698	1	1	0.2145	0.308	0.1482	0.1568	0.804	0.7387	0.3659	0.3963	0.7746	0.6191	0.7746	0.9723		0.5819	0.5819	0.5819
693		Polypeptide	bradykinin, des-arg(9)	LC/MS pos	34420	C00306	HMDB04246		5.19	1.16	1.61	2.82	2.57	0.91	0.63	0.8	1.27					0.2005	0.4022	0.7865	0.7102	0.4101	0.6228	0.2313	1	0.2298	0.6511	0.9967	1	0.077	0.2015	0.0023	0.0098	0.1448	0.5171	0.9414	0.5649	0.8013	0.6242	0.0383	0.9723		0.5592	1.5744	1.4367
696			HXGXA*	LC/MS pos	31534				1.87	4.67	26.42	0.28	0.14	0.49	0.7	1.93	2.76					0.4712	0.4556	0.3564	0.6383	0.1969	0.5228	0.0676	1	0.0047	0.0869	0.276	0.7899	0.0022	0.0505	7.6e-05	0.002	0.2354	0.5586	0.2636	0.3699	0.0001	0.0029	0.7912	0.9723		1.8202	0.5088	0.2486
697			HWESASXX*	LC/MS pos	32836				0.85	0.55	0.9	1	0.98	0.98	0.65	1.04	1.6					0.3365	0.4416	0.1308	0.5404	0.3551	0.6052	0.8405	1	0.3899	0.7087	0.509	0.8919	0.1131	0.2477	0.1091	0.1278	0.9488	0.7607	0.1623	0.2965	0.322	0.4389	0.8171	0.9723		1.737	1.741	1.7025
699			HWESASLLR	LC/MS pos	33964				1.54	1.47	2.45	0.63	0.43	0.68	0.61	0.69	1.13					0.9403	0.573	0.7891	0.7102	0.5223	0.6848	0.5307	1	0.2143	0.6359	0.5335	0.8952	0.41	0.4332	0.2383	0.2128	0.6981	0.7015	0.6919	0.5056	0.2588	0.4034	0.8414	0.9799		0.6996	0.443	0.3012
723		Fibrinogen Cleavage Peptide	ADSGEGDFXAEGGGVR*	LC/MS pos	33084				0.79	0.66	0.74	1.77	1.96	1.11	1.47	1.83	1.25					0.0949	0.3288	0.1123	0.5404	0.3694	0.6069	0.1394	1	0.2649	0.652	0.7092	0.9746	0.0017	0.0505	1.2978e-05	0.0015	0.1051	0.4993	0.137	0.2847	0.0042	0.0374	0.4209	0.9723		1.1107	1.9613	2.1822
724			DSGEGDFXAEGGGVR*	LC/MS pos	31548				0.49	0.52	0.69	1.51	4.01	2.65	1.62	5.66	3.49					0.1146	0.3612	0.0961	0.5404	0.1414	0.4554	0.3655	1	0.0628	0.3536	0.3259	0.8374	0.1052	0.2373	0.0003	0.0029	0.0213	0.2844	0.0594	0.2317	0.0043	0.0375	0.9824	0.9939		1.6619	2.5113	6.6654
725			ADpSGEGDFXAEGGGVR*	LC/MS pos	33801				2.54	0.35	0.83	9.61	18.94	1.97	1.32	6.17	4.67					0.8082	0.5493	0.8655	0.7176	0.4323	0.6328	0.3909	1	0.0208	0.1715	0.1336	0.6862	0.1163	0.2492	0.0101	0.026	0.2611	0.5789	0.8681	0.5395	0.0065	0.0512	0.5987	0.9723		0.3496	3.3585	6.6207
735	Carbohydrate	Glycolysis, Gluconeogenesis, and Pyruvate Metabolism	1,5-anhydroglucitol (1,5-AG)	GC/MS	20675	C07326	HMDB02712		0.83	0.79	0.9	1.02	0.95	0.93	0.96	1.03	1.07					0.2656	0.4363	0.2324	0.5598	0.3604	0.6052	0.9214	1	0.3009	0.6654	0.2579	0.7899	0.2977	0.3692	0.3667	0.2674	0.0569	0.4107	0.2809	0.3783	0.8665	0.6459	0.1595	0.9723		1.0678	1.0911	1.0154
738			glucose	GC/MS	20488	C00031	HMDB00122		1.18	1.07	1.26	0.99	0.86	0.87	0.9	0.92	1.03					0.4274	0.4491	0.762	0.7071	0.3874	0.6106	0.9392	1	0.3564	0.7071	0.3971	0.8748	0.2207	0.3124	0.1023	0.123	0.6441	0.6906	0.4199	0.4108	0.288	0.4269	0.8344	0.9741		1.0428	1.0356	0.9014
754			pyruvate	GC/MS	599	C00022	HMDB00243		0.67	0.58	0.89	1.26	1.08	0.86	1.08	1.44	1.33					0.1313	0.3723	0.0973	0.5404	0.2977	0.5933	0.595	1	0.8102	0.829	0.7702	0.9868	0.557	0.4887	0.0582	0.0852	0.174	0.5493	0.1269	0.2719	0.5384	0.5352	0.6569	0.9723		1.3661	1.725	1.4807
755			lactate	GC/MS	527	C00186	HMDB00190		0.92	0.76	0.93	1.05	0.91	0.86	0.87	0.92	1.05					0.3622	0.4461	0.0267	0.411	0.4776	0.6736	0.6669	1	0.491	0.7224	0.2654	0.7899	0.1168	0.2492	0.3196	0.2498	0.5834	0.677	0.0783	0.2317	0.5481	0.5352	0.3989	0.9723		1.1065	1.1659	1.0054
758			glycerate	GC/MS	1572	C00258	HMDB00139		0.87	0.54	0.95	1.33	0.76	0.57	0.82	0.84	1.01					0.479	0.4556	0.0059	0.411	0.8609	0.7954	0.1252	1	0.3534	0.7067	0.0161	0.4451	0.3247	0.3851	0.4102	0.2803	0.8911	0.7591	0.1052	0.2464	0.1057	0.2724	0.0619	0.9723		1.458	1.9427	1.1123
772		Pentose Metabolism	ribose	GC/MS	12083	C00121	HMDB00283		1.88	1.53	1.84	1.18	0.81	0.68	0.96	0.79	0.82					0.075	0.3176	0.2238	0.5543	0.047	0.3551	0.6378	1	0.4899	0.7224	0.248	0.7899	0.9142	0.5857	0.3401	0.2556	0.3906	0.6117	0.0237	0.2264	0.3401	0.4444	0.7968	0.9723		0.7512	0.8893	0.6069
773			ribitol	GC/MS	15772	C00474	HMDB00508		1	0.86	1.27	1.03	0.73	0.71	0.89	0.93	1.05					0.3861	0.4461	0.3108	0.6169	0.1314	0.4451	0.3655	1	0.2818	0.6654	0.0511	0.6014	0.1938	0.2946	0.2975	0.2413	0.8192	0.7387	0.4676	0.4218	0.2015	0.3692	0.1563	0.9723		1.1072	1.1416	0.8101
777			xylonate	GC/MS	35638	C05411			1.38	1.16	2.11	1.1	0.72	0.65	0.93	1.1	1.19					0.8486	0.5512	0.9536	0.744	0.1812	0.5228	0.7892	1	0.1849	0.6085	0.1131	0.6862	0.9461	0.5977	0.8913	0.4475	0.8381	0.7431	0.5606	0.4606	0.3584	0.4514	0.2728	0.9723		0.9973	1.0998	0.7163
778			xylose	GC/MS	15835	C00181	HMDB00098		0.93	1.63	1.6	0.63	1.04	1.65	1.1	1.78	1.62					0.7113	0.521	0.3896	0.6463	0.6	0.728	0.3316	1	0.8906	0.8634	0.2687	0.7899	0.5937	0.5019	0.0456	0.0722	0.1286	0.5171	0.6612	0.492	0.2413	0.3984	0.5181	0.9723		1.0929	0.6869	1.1324
780			arabinose	GC/MS	575	C00216	HMDB00646		1.03	1.05	1.36	0.94	0.76	0.81	0.95	1	1.05					0.7949	0.5463	0.7874	0.7102	0.1846	0.5228	0.7642	1	0.0479	0.303	0.0902	0.6862	0.5306	0.484	0.8701	0.4425	0.6522	0.6906	0.7491	0.5123	0.1642	0.3487	0.1444	0.9723		1.1032	1.0333	0.8341
783			threitol	GC/MS	35854	C16884	HMDB04136		1.93	1.33	2.11	1.28	0.99	0.77	0.88	1.08	1.22					0.3231	0.4404	0.9969	0.7489	0.2013	0.5228	0.3704	1	0.8714	0.8634	0.2914	0.8119	0.5473	0.4887	0.6921	0.3891	0.324	0.587	0.3729	0.4	0.8333	0.6363	0.3477	0.9723		0.8346	1.069	0.8251
785			arabitol	GC/MS	38075	C01904	HMDB01851		1.67	1.14	1.58	1.24	0.99	0.79	0.85	0.93	1.1					0.334	0.4404	0.9691	0.7489	0.3806	0.6106	0.2931	1	0.9396	0.8698	0.2603	0.7899	0.409	0.4332	0.6879	0.3877	0.6842	0.7007	0.5023	0.4339	0.6956	0.5977	0.3506	0.9723		0.9125	1.1345	0.9
791			fucose	GC/MS	15821	C01018	HMDB00174		1.28	1.18	1.18	1.12	1	0.9	1.03	0.92	0.9					0.6608	0.5076	0.8745	0.7199	0.7815	0.7744	0.6037	1	0.9453	0.8698	0.557	0.9044	0.7898	0.5573	0.5695	0.3477	0.4045	0.6117	0.7424	0.5123	0.6569	0.5794	0.9405	0.9939		0.8766	0.9783	0.8789
803		Glycogen Metabolism	maltose	GC/MS	15806	C00208	HMDB00163		2.25	0.74	2	2.17	0.76	0.35	0.72	0.67	0.94					0.1473	0.3734	0.236	0.5598	0.2324	0.5439	0.0772	1	0.4047	0.7087	0.011	0.4451	0.3121	0.3766	0.0429	0.0685	0.2773	0.5789	0.4675	0.4218	0.0224	0.1128	0.0839	0.9723		0.654	1.4181	0.4959
806		Disaccharides and Oligosaccharides	stachyose	LC/MS neg	15960	C01613	HMDB03553		1.32	1.4	1.52	1	1	1	1.06	1.15	1.09					0.6583	0.5076	0.4741	0.6463	0.6041	0.728	1	1	1	0.8698	1	1	0.6755	0.5218	0.9036	0.4506	0.7729	0.7311	0.3069	0.3897	0.9817	0.667	0.9817	0.9939		0.1695	0.1695	0.1695
825			sucrose	GC/MS	1519	C00089	HMDB00258		3.86	0.92	5.59	2.01	0.52	0.26	0.48	0.75	1.57					0.6773	0.5109	0.8911	0.7229	0.1182	0.4363	0.6505	1	0.2646	0.652	0.1197	0.6862	0.8014	0.5584	0.8419	0.4354	0.6544	0.6906	0.4346	0.4129	0.4571	0.5001	0.2662	0.9723		1.0279	2.0707	0.5341
834			raffinose	LC/MS neg	586	C00492	HMDB03213		1	1	1	1	1	1	1	1	1																														1	1	1
839		Fructose, Mannose and Galactose Metabolism	fructose	GC/MS	577	C00095	HMDB00660		0.97	0.77	1.65	0.79	0.5	0.63	0.63	0.85	1.35					0.5774	0.4839	0.2556	0.5744	0.2792	0.5853	0.5691	1	0.2982	0.6654	0.1109	0.6862	0.0508	0.1744	0.2796	0.2318	0.3926	0.6117	0.8122	0.5306	0.3398	0.4444	0.1683	0.9723		1.5547	1.2247	0.7713
842			sorbitol	GC/MS	15053	C00794	HMDB00247		1.06	0.92	1.59	0.83	0.54	0.65	0.72	0.81	1.12					0.7967	0.5463	0.5425	0.657	0.341	0.6018	0.7403	1	0.2358	0.652	0.1317	0.6862	0.3175	0.3812	0.3092	0.2485	0.963	0.7607	0.7849	0.5261	0.2485	0.3984	0.4081	0.9723		1.3366	1.115	0.72
845			mannose	GC/MS	584	C00159	HMDB00169		1.44	1.46	1.5	0.98	0.9	0.92	0.99	0.94	0.95					0.2876	0.4404	0.1734	0.5404	0.2011	0.5228	0.7259	1	0.4391	0.7088	0.6708	0.9622	0.9814	0.606	0.3212	0.2502	0.306	0.587	0.1495	0.2879	0.4969	0.5179	0.9444	0.9939		0.9076	0.8876	0.819
849			mannitol	GC/MS	15335	C00392	HMDB00765		0.64	0.11	5.04	1.6	0.16	0.1	0.29	1.24	4.33					0.4357	0.4514	0.0601	0.5173	0.3881	0.6106	0.4984	1	0.1534	0.561	0.0382	0.5876	0.2511	0.334	0.4535	0.2995	0.0633	0.4107	0.459	0.4218	0.5181	0.5262	0.0283	0.9723		7.3429	11.7528	1.1563
897		Aminosugar Metabolism	N-acetylneuraminate	GC/MS	1592	C00270	HMDB00230		1.95	1.55	2.08	1.2	1	0.83	0.96	1.07	1.12					0.1583	0.3858	0.5131	0.6506	0.1316	0.4451	0.4921	1	0.9959	0.8698	0.489	0.8917	0.6858	0.5264	0.8186	0.4256	0.5304	0.6666	0.157	0.2928	0.8995	0.646	0.6136	0.9723		0.779	0.9376	0.7817
909			erythronate*	GC/MS	33477		HMDB00613		1.97	1.22	1.77	1.26	0.91	0.72	0.78	0.82	1.05					0.2749	0.4381	0.8974	0.723	0.3415	0.6018	0.4157	1	0.587	0.7455	0.1779	0.7354	0.1238	0.251	0.1588	0.164	0.9269	0.7607	0.4621	0.4218	0.4163	0.4746	0.3024	0.9723		1.0135	1.2747	0.9193
915	Energy	TCA Cycle	citrate	GC/MS	1564	C00158	HMDB00094		0.66	0.58	0.74	0.94	0.73	0.78	0.82	0.81	0.99					0.1265	0.3723	0.0208	0.411	0.3097	0.5953	0.8242	1	0.2509	0.652	0.1723	0.7354	0.1292	0.2519	0.2944	0.2402	0.6584	0.6929	0.0593	0.2317	0.3102	0.4321	0.3569	0.9723		1.9194	1.7958	1.394
920			alpha-ketoglutarate	GC/MS	33453	C00026	HMDB00208		0.61	0.88	1.25	0.83	0.44	0.52	1.2	0.9	0.75					0.1322	0.3723	0.2289	0.5595	0.7646	0.7647	0.4005	1	0.04	0.2717	0.2123	0.7522	0.6628	0.518	0.5101	0.3232	0.2768	0.5789	0.2882	0.3783	0.2908	0.4269	0.0875	0.9723		2.0035	1.6729	0.8762
922			succinylcarnitine	LC/MS pos	37058				1.38	1.33	1.43	1.21	1.13	0.93	1.17	1.17	0.99					0.0799	0.3211	0.1442	0.5404	0.1116	0.4363	0.3058	1	0.5138	0.7224	0.7076	0.9746	0.1518	0.2632	0.3376	0.2545	0.6536	0.6906	0.0467	0.2317	0.2881	0.4269	0.9613	0.9939		0.7983	0.9699	0.9002
923			succinate	GC/MS	1437	C00042	HMDB00254		1.37	1.14	1.19	1.07	0.85	0.79	0.89	0.74	0.83					0.6675	0.5082	0.6045	0.676	0.8306	0.7905	0.7383	1	0.4054	0.7087	0.2457	0.7899	0.0331	0.1552	0.0271	0.0489	0.8819	0.7591	0.9629	0.5671	0.2081	0.3721	0.4154	0.9723		1.2137	1.3043	1.0307
924			fumarate	GC/MS	1643	C00122	HMDB00134		0.72	0.68	0.84	0.92	0.76	0.83	0.88	0.89	1.01					0.1493	0.3734	0.1871	0.5404	0.7831	0.7744	0.2777	1	0.0557	0.3312	0.3918	0.8748	0.0597	0.1772	0.2006	0.1896	0.5626	0.674	0.2166	0.3472	0.0577	0.1957	0.4523	0.9723		1.6057	1.4839	1.2261
925			malate	GC/MS	1303	C00149	HMDB00156		0.51	0.5	0.94	0.89	0.5	0.56	0.88	0.92	1.05					0.0407	0.3176	0.0177	0.411	0.9229	0.8029	0.9548	1	0.0217	0.175	0.0248	0.4699	0.3719	0.4094	0.7909	0.4191	0.5413	0.6697	0.0696	0.2317	0.0711	0.221	0.05	0.9723		2.2424	2.001	1.127
934		Oxidative Phosphorylation	acetylphosphate	GC/MS	15488	C00227	HMDB01494		1.25	1.08	1.32	1.07	0.91	0.85	0.93	0.97	1.04					0.0743	0.3176	0.6713	0.6894	0.0355	0.3478	0.4805	1	0.5989	0.7455	0.2209	0.7522	0.2196	0.3124	0.6974	0.3912	0.4131	0.6117	0.0581	0.2317	0.7261	0.6113	0.3009	0.9723		0.8649	0.9296	0.7894
935			pyrophosphate (PPi)	GC/MS	2078	C00013	HMDB00250		2.03	1.29	2.26	1.34	0.79	0.59	0.85	0.88	1.03					0.9512	0.5748	0.989	0.7489	0.3623	0.6052	0.8858	1	0.4042	0.7087	0.489	0.8917	0.6953	0.5283	0.8808	0.4453	0.5926	0.677	0.6797	0.5019	0.793	0.6219	0.6266	0.9723		0.6767	0.9036	0.5337
936			phosphate	GC/MS	11438	C00009	HMDB01429		1.43	1.25	1.47	1.08	0.95	0.88	0.95	0.98	1.03					0.01	0.2424	0.1587	0.5404	0.0105	0.2711	0.4397	1	0.7716	0.8215	0.2895	0.8119	0.2244	0.3147	0.5576	0.344	0.5437	0.6697	0.0105	0.2264	0.7763	0.6191	0.3666	0.9723		0.7495	0.8099	0.7108
937	Lipid	Short Chain Fatty Acid	valerate	LC/MS neg	33443	C00803	HMDB00892		0.85	0.73	1.08	1.05	0.77	0.74	0.9	0.98	1.09					0.3959	0.4461	0.3089	0.6169	0.8738	0.7971	0.9949	1	0.2719	0.6536	0.2746	0.7899	0.7509	0.5453	0.7009	0.3917	0.9391	0.7607	0.4209	0.4108	0.4529	0.4971	0.593	0.9723		1.2156	1.2707	0.9345
938		Medium Chain Fatty Acid	caproate (6:0)	LC/MS neg	32489	C01585	HMDB00535		0.94	1.12	1.28	0.72	0.6	0.83	0.85	0.82	0.96					0.5521	0.4766	0.7042	0.7034	0.4464	0.6464	0.2129	1	0.0275	0.2088	0.3162	0.8332	0.3781	0.4141	0.0323	0.0557	0.1821	0.552	0.7763	0.524	0.0152	0.0835	0.5752	0.9723		1.3321	0.9584	0.7996
939			heptanoate (7:0)	LC/MS neg	1644	C17714	HMDB00666		1.14	1.1	1.52	0.79	0.5	0.64	0.76	0.67	0.88					0.9924	0.5851	0.7292	0.7062	0.122	0.4363	0.46	1	0.0118	0.1265	0.0669	0.6595	0.3535	0.3989	0.0131	0.0304	0.0987	0.4993	0.3191	0.3897	0.0034	0.035	0.4785	0.9723		1.1658	0.9194	0.5843
940			caprylate (8:0)	LC/MS neg	32492	C06423	HMDB00482		0.51	0.76	0.73	0.51	0.53	1.02	0.76	0.74	0.98					0.0206	0.3066	0.2765	0.5928	0.3259	0.6018	0.0378	1	0.0107	0.1214	0.6053	0.9365	0.065	0.179	0.0103	0.026	0.4019	0.6117	0.0514	0.2317	0.0021	0.0246	0.441	0.9723		2.493	1.2817	1.3128
941			pelargonate (9:0)	LC/MS neg	12035	C01601	HMDB00847		1.19	1.02	1.28	0.8	0.44	0.54	0.69	0.47	0.69					0.8717	0.5548	0.7468	0.7071	0.5007	0.6786	0.5486	1	0.003	0.0634	0.0147	0.4451	0.1202	0.251	8.4325e-05	0.002	0.0074	0.2842	0.9372	0.5649	5.7935e-05	0.0019	0.5675	0.9723		1.3294	1.0698	0.5818
942			caprate (10:0)	LC/MS neg	1642	C01571	HMDB00511		0.63	0.89	0.89	0.51	0.49	0.96	0.73	0.7	0.96					0.097	0.3288	0.5702	0.657	0.7086	0.7483	0.0489	1	0.0108	0.1214	0.5287	0.8952	0.0525	0.1744	0.0069	0.0199	0.3705	0.6117	0.2347	0.3502	0.0019	0.0229	0.5085	0.9723		2.2107	1.1376	1.0924
943			undecanoate (11:0)	LC/MS neg	12067	C17715	HMDB00947		1.17	1.11	1.28	0.75	0.51	0.69	0.71	0.56	0.79					0.8865	0.5557	0.7569	0.7071	0.1966	0.5228	0.2623	1	0.0026	0.0609	0.0455	0.6014	0.0541	0.1744	0.0002	0.0027	0.0317	0.3191	0.4238	0.4123	0.0001	0.0029	0.5787	0.9723		1.3026	0.9718	0.67
944			10-undecenoate (11:1n1)	LC/MS neg	32497				1.46	1.32	0.74	0.85	1.16	1.37	0.76	0.59	0.77					0.5243	0.4633	0.5975	0.6701	0.291	0.5933	0.5953	1	0.4423	0.7088	0.1967	0.7522	0.1753	0.2844	0.005	0.0166	0.1101	0.4994	0.9697	0.5699	0.552	0.5352	0.0867	0.9723		1.0799	0.9157	1.2552
945			laurate (12:0)	LC/MS neg	1645	C02679	HMDB00638		0.64	0.92	0.9	0.63	0.64	1	0.92	0.9	0.98					0.128	0.3723	0.5828	0.663	0.58	0.7181	0.0962	1	0.0676	0.3597	0.8631	0.9873	0.2538	0.334	0.1459	0.1555	0.7209	0.702	0.2906	0.3783	0.0484	0.175	0.5166	0.9723		1.8432	1.168	1.1719
946			5-dodecenoate (12:1n7)	LC/MS neg	33968		HMDB00529		0.84	0.85	0.48	0.89	1.23	1.39	0.9	0.71	0.79					0.5255	0.4633	0.2222	0.5541	0.0831	0.3967	0.8773	1	0.6684	0.7766	0.7839	0.9873	0.276	0.3495	0.0811	0.1051	0.4759	0.6377	0.1585	0.2933	0.9021	0.646	0.4952	0.9723		2.0977	1.8603	2.5816
948		Long Chain Fatty Acid	myristate (14:0)	LC/MS neg	1365	C06424	HMDB00806		1.29	1.21	1.53	1.05	0.77	0.73	0.98	0.91	0.92					0.4289	0.4491	0.3916	0.6463	0.3193	0.6007	0.9307	1	0.4448	0.7088	0.4978	0.8917	0.9543	0.5982	0.2652	0.2253	0.2849	0.5846	0.2236	0.3472	0.421	0.4746	0.9841	0.9939		1.0072	1.0572	0.7744
949			myristoleate (14:1n5)	LC/MS neg	32418	C08322	HMDB02000		1	0.81	0.66	1.17	1.25	1.07	0.95	0.82	0.86					0.8589	0.5512	0.4679	0.6463	0.1848	0.5228	0.6814	1	0.6261	0.7651	0.9388	1	0.7898	0.5573	0.1949	0.1859	0.2926	0.5846	0.3321	0.3951	0.9178	0.646	0.589	0.9723		1.5493	1.8133	1.9381
950			pentadecanoate (15:0)	LC/MS neg	1361	C16537	HMDB00826		1.16	1.25	1.18	1.01	0.92	0.92	1.08	0.95	0.87					0.2991	0.4404	0.1435	0.5404	0.2364	0.5462	0.9849	1	0.6956	0.7854	0.6816	0.9637	0.4811	0.4672	0.5976	0.3565	0.2237	0.555	0.0365	0.2317	0.648	0.5777	0.9555	0.9939		0.9422	0.9483	0.8708
951			palmitate (16:0)	LC/MS neg	1336	C00249	HMDB00220		1.25	1.24	1.33	1.07	0.87	0.81	1.05	0.92	0.88					0.1939	0.4022	0.1853	0.5404	0.2131	0.5334	0.765	1	0.7746	0.8225	0.5588	0.9044	0.5227	0.483	0.5236	0.3283	0.2068	0.552	0.0558	0.2317	0.5486	0.5352	0.9986	0.9962		0.9162	0.9761	0.7951
952			palmitoleate (16:1n7)	LC/MS neg	33447	C08362	HMDB03229		1.73	1.13	1.74	1.59	0.93	0.58	1.03	0.93	0.9					0.1565	0.3858	0.4246	0.6463	0.4242	0.6301	0.2989	1	0.7037	0.7925	0.5075	0.8919	0.4164	0.4339	0.6189	0.3623	0.1967	0.552	0.2011	0.3399	0.3599	0.4517	0.8041	0.9723		0.8494	1.3507	0.7901
954			margarate (17:0)	LC/MS neg	1121		HMDB02259		1.38	1.53	1.47	0.96	0.88	0.91	1.06	0.93	0.87					0.2056	0.403	0.1274	0.5404	0.2246	0.5334	0.8956	1	0.7609	0.8215	0.8625	0.9873	0.8616	0.572	0.5044	0.3219	0.399	0.6117	0.0463	0.2317	0.8128	0.6285	0.9699	0.9939		0.9272	0.8884	0.8122
955			10-heptadecenoate (17:1n7)	LC/MS neg	33971				1.92	1.36	2	1.49	0.95	0.64	1.06	0.99	0.94					0.0629	0.3176	0.2812	0.5929	0.211	0.5334	0.3183	1	0.7642	0.8215	0.4831	0.8917	0.5736	0.4919	0.6154	0.3623	0.2918	0.5846	0.0538	0.2317	0.4298	0.4813	0.7933	0.9723		0.7104	1.055	0.6751
956			stearate (18:0)	LC/MS neg	1358	C01530	HMDB00827		1.05	1.21	1.26	0.88	0.78	0.89	1.01	0.94	0.93					0.5921	0.4893	0.1776	0.5404	0.1705	0.5228	0.5364	1	0.2656	0.652	0.6166	0.9392	0.9211	0.5881	0.4102	0.2803	0.3538	0.5981	0.0892	0.2317	0.3849	0.4631	0.7781	0.9723		1.0468	0.9166	0.819
958			oleate (18:1n9)	GC/MS	1359	C00712	HMDB00207		1.44	1.35	1.86	1.2	0.77	0.64	1.13	1	0.89					0.1892	0.4022	0.3417	0.637	0.1397	0.4536	0.4874	1	0.8036	0.829	0.347	0.8451	0.4371	0.4485	0.8444	0.4354	0.3381	0.5907	0.0603	0.2317	0.4133	0.4746	0.9154	0.9939		0.9048	1.0866	0.6992
960			cis-vaccenate (18:1n7)	GC/MS	33970	C08367	HMDB03231		1.33	1.17	1.59	1.24	0.78	0.63	1.09	0.94	0.86					0.3983	0.4461	0.4571	0.6463	0.3838	0.6106	0.7972	1	0.715	0.7969	0.5345	0.8952	0.7472	0.5453	0.5108	0.3232	0.3288	0.587	0.2673	0.3717	0.6018	0.5653	0.9929	0.9956		1.075	1.3279	0.8417
964			nonadecanoate (19:0)	LC/MS neg	1356	C16535	HMDB00772		1.01	1.3	1.33	0.78	0.73	0.93	1	0.96	0.95					0.9621	0.5766	0.1557	0.5404	0.0708	0.3702	0.2576	1	0.0975	0.4715	0.5881	0.9339	0.9332	0.5933	0.6228	0.3623	0.6785	0.6978	0.0729	0.2317	0.228	0.3889	0.4122	0.9723		1.0842	0.8467	0.7866
965			10-nonadecenoate (19:1n9)	LC/MS neg	33972		HMDB13622		1.3	1.26	1.34	1.04	0.87	0.83	1.01	0.9	0.89					0.3313	0.4404	0.3956	0.6463	0.4803	0.6736	0.8361	1	0.7769	0.8229	0.6242	0.9421	0.8397	0.566	0.323	0.2507	0.2332	0.5579	0.2051	0.3399	0.6011	0.5653	0.9802	0.9939		0.9727	1.0087	0.8419
967			arachidate (20:0)	LC/MS neg	44679	C06425	HMDB02212		1.3	1.09	1.73	1.32	0.92	0.69	1.1	1.22	1.11					0.1705	0.3958	0.9131	0.7277	0.0086	0.2711	0.1307	1	0.6904	0.7852	0.0585	0.6261	0.4379	0.4485	0.1199	0.1364	0.4097	0.6117	0.0557	0.2317	0.2021	0.3692	0.1202	0.9723		0.8269	1.0924	0.7592
970			eicosenoate (20:1n9 or 11)	LC/MS neg	33587				1.05	1.14	1.4	1.02	0.73	0.72	1.11	0.98	0.88					0.7737	0.5408	0.6684	0.6894	0.3453	0.6018	0.7507	1	0.463	0.7161	0.2948	0.8147	0.3724	0.4094	0.788	0.419	0.2534	0.5729	0.4327	0.4129	0.3488	0.4444	0.8528	0.9898		1.0624	1.0873	0.7787
982		Polyunsaturated Fatty Acid (n3 and n6)	stearidonate (18:4n3)	LC/MS neg	33969	C16300	HMDB06547		3.63	1.67	4.66	1.87	0.98	0.53	0.86	1.26	1.47					0.1289	0.3723	0.3418	0.637	0.0598	0.3702	0.3983	1	0.9731	0.8698	0.4172	0.8748	0.5835	0.4989	0.4142	0.2807	0.7731	0.7311	0.0639	0.2317	0.6005	0.5653	0.6883	0.9723		0.6653	1.2458	0.6544
983			eicosapentaenoate (EPA; 20:5n3)	LC/MS neg	18467	C06428	HMDB01999		2.65	1.79	2.93	1.11	0.64	0.57	0.75	0.7	0.94					0.0448	0.3176	0.1449	0.5404	0.0471	0.3551	0.878	1	0.2522	0.652	0.1954	0.7522	0.2202	0.3124	0.0248	0.0457	0.2669	0.5789	0.0421	0.2317	0.0983	0.2657	0.7367	0.9723		0.8422	0.9362	0.5359
984			docosapentaenoate (n3 DPA; 22:5n3)	LC/MS neg	32504	C16513	HMDB01976		2.49	1.94	2.97	1.28	0.8	0.63	1	0.95	0.95					0.0334	0.3176	0.1346	0.5404	0.0701	0.3702	0.5364	1	0.796	0.8288	0.3818	0.8748	0.9065	0.5838	0.2497	0.2192	0.2943	0.5846	0.0253	0.2264	0.4502	0.4958	0.8305	0.9723		0.7355	0.943	0.5894
985			docosahexaenoate (DHA; 22:6n3)	LC/MS neg	19323	C06429	HMDB02183		1.59	1.27	1.66	1.11	0.77	0.7	0.88	0.81	0.92					0.1806	0.3994	0.5055	0.6463	0.1548	0.4899	0.7675	1	0.294	0.6654	0.1808	0.7413	0.3125	0.3766	0.0676	0.0944	0.3795	0.6117	0.1763	0.3102	0.1543	0.3466	0.6747	0.9723		0.9461	1.0466	0.7315
986			docosatrienoate (22:3n3)	LC/MS neg	32417	C16534	HMDB02823		2.23	1.52	2.21	1.44	1.2	0.84	0.98	1.19	1.22					0.0625	0.3176	0.3505	0.6383	0.2954	0.5933	0.2973	1	0.225	0.6462	0.8613	0.9873	0.8129	0.5584	0.4223	0.2853	0.5622	0.674	0.0959	0.2357	0.329	0.4418	0.6623	0.9723		0.5806	0.8332	0.6979
989			linoleate (18:2n6)	LC/MS neg	1105	C01595	HMDB00673		1.53	1.24	1.64	1.28	0.91	0.71	1.04	0.98	0.94					0.1107	0.3528	0.4872	0.6463	0.1191	0.4363	0.2622	1	0.8968	0.8644	0.212	0.7522	0.5562	0.4887	0.76	0.4095	0.3771	0.6117	0.0788	0.2317	0.2686	0.4098	0.6947	0.9723		0.7954	1.0187	0.7258
991			linolenate [alpha or gamma; (18:3n3 or 6)]	LC/MS neg	34035	C06427			2.04	1.29	2.24	1.67	1.01	0.6	1.06	1.11	1.05					0.1191	0.3691	0.8173	0.7176	0.103	0.4273	0.0928	1	0.8269	0.8366	0.1414	0.6862	0.3976	0.4246	0.5591	0.3441	0.8085	0.7387	0.1302	0.275	0.147	0.3369	0.3933	0.9723		0.7308	1.2213	0.7383
993			dihomo-linolenate (20:3n3 or n6)	LC/MS neg	35718	C03242	HMDB02925		1.64	1.41	2.21	1.02	0.67	0.66	0.87	0.91	1.04					0.0704	0.3176	0.1275	0.5404	0.0239	0.3438	0.8296	1	0.1455	0.561	0.2125	0.7522	0.2726	0.3466	0.072	0.097	0.4453	0.6299	0.0271	0.2272	0.0998	0.2675	0.7345	0.9723		0.8013	0.8165	0.5405
994			arachidonate (20:4n6)	LC/MS neg	1110	C00219	HMDB01043		1.51	1.41	2	0.9	0.63	0.7	0.84	0.84	0.99					0.0611	0.3176	0.0865	0.5404	0.0128	0.2711	0.4723	1	0.0161	0.1463	0.0826	0.6862	0.0627	0.1772	0.0027	0.0105	0.1883	0.552	0.0232	0.2264	0.0026	0.0276	0.5876	0.9723		0.9093	0.82	0.5759
995			adrenate (22:4n6)	LC/MS neg	32980	C16527	HMDB02226		1.46	1.21	1.5	1.37	1.05	0.77	1.13	1.08	0.96					0.0499	0.3176	0.5187	0.6555	0.3386	0.6018	0.1568	1	0.5134	0.7224	0.4388	0.8831	0.5247	0.483	0.7049	0.3917	0.3162	0.587	0.0685	0.2317	0.274	0.4139	0.5808	0.9723		0.7753	1.0594	0.8134
996			docosapentaenoate (n6 DPA; 22:5n6)	LC/MS neg	37478	C16513	HMDB13123		1.25	1.27	1.71	0.98	0.69	0.7	1	0.94	0.94					0.3789	0.4461	0.462	0.6463	0.3113	0.5953	0.9899	1	0.4004	0.7087	0.3934	0.8748	0.8032	0.5584	0.165	0.1668	0.2448	0.5711	0.229	0.3502	0.3066	0.4302	0.9721	0.9939		1.0732	1.0529	0.7398
997			docosadienoate (22:2n6)	LC/MS neg	32415	C16533			1.17	1.27	1.49	0.9	0.74	0.82	0.98	0.94	0.96					0.5554	0.4781	0.4463	0.6463	0.3018	0.5953	1	1	0.5149	0.7224	0.5149	0.893	0.7428	0.5449	0.6625	0.3788	0.4468	0.6299	0.2867	0.3783	0.6096	0.5663	0.9273	0.9939		1.1236	1.0168	0.8312
998			dihomo-linoleate (20:2n6)	LC/MS neg	17805	C16525	HMDB05060		1.34	1.25	1.6	1.07	0.79	0.74	1.01	0.95	0.94					0.4932	0.4556	0.459	0.6463	0.3419	0.6018	0.9349	1	0.6016	0.7455	0.5462	0.9018	0.7926	0.5573	0.5901	0.3531	0.4239	0.6117	0.2687	0.3717	0.6372	0.573	0.9727	0.9939		0.9902	1.0641	0.7845
1000			mead acid (20:3n9)	LC/MS neg	35174		HMDB10378		1.56	1.37	2.62	1.02	0.63	0.62	0.9	1.06	1.18					0.1025	0.3342	0.1976	0.5523	0.0621	0.3702	0.9862	1	0.5072	0.7224	0.4963	0.8917	0.5082	0.4781	0.4111	0.2803	0.8555	0.7496	0.0399	0.2317	0.6095	0.5663	0.8681	0.9939		0.9304	0.9533	0.5884
1039		Fatty Acid, Branched	13-methylmyristic acid	LC/MS neg	38293				1.22	1.18	1.26	0.87	0.73	0.84	0.84	0.76	0.9					0.5507	0.4766	0.6732	0.6894	0.4436	0.6446	0.6142	1	0.2021	0.6358	0.4355	0.8831	0.1779	0.2862	0.0322	0.0557	0.3798	0.6117	0.4268	0.4126	0.1092	0.2795	0.9553	0.9939		1.0825	0.94	0.7925
1042			15-methylpalmitate (isobar with 2-methylpalmitate)	LC/MS neg	38768				1.27	1.28	1.38	0.96	0.83	0.86	0.97	0.9	0.93					0.3052	0.4404	0.302	0.6122	0.2672	0.566	0.8639	1	0.507	0.7224	0.622	0.9421	0.734	0.5449	0.2526	0.2209	0.4086	0.6117	0.1074	0.2464	0.5155	0.5262	0.9969	0.9962		0.9047	0.8672	0.7497
1045			17-methylstearate	LC/MS neg	38296				0.84	1.08	1	0.73	0.76	1.04	0.94	0.91	0.97					0.4037	0.4461	0.8537	0.7176	0.755	0.7579	0.2956	1	0.2069	0.6359	0.8251	0.9873	0.5927	0.5019	0.4508	0.2986	0.812	0.7387	0.8384	0.5334	0.3	0.4297	0.6854	0.9723		1.2988	0.9486	0.9896
1054		Fatty Acid, Dicarboxylate	2-hydroxyglutarate	GC/MS	37253	C02630	HMDB00606		1.39	0.88	1.58	1.01	0.55	0.55	0.63	0.63	0.99					0.5391	0.4721	0.5718	0.657	0.1796	0.5228	0.8924	1	0.0389	0.2686	0.0526	0.6014	0.0276	0.1401	0.0051	0.0168	0.4645	0.636	0.4664	0.4218	0.008	0.055	0.3542	0.9723		1.1323	1.1383	0.6227
1056			adipate	GC/MS	21134	C06104	HMDB00448		1.67	1.37	2.04	0.77	0.47	0.62	0.63	0.58	0.91					0.1894	0.4022	0.3876	0.6463	0.215	0.5334	0.4277	1	0.0243	0.1929	0.1333	0.6862	0.0123	0.1136	2.2926e-05	0.0017	0.0328	0.321	0.1602	0.2947	0.0005	0.0085	0.8942	0.9939		1.1355	0.8708	0.5367
1061			pimelate (heptanedioate)	GC/MS	15704	C02656	HMDB00857		1.88	1.45	3.44	0.81	0.29	0.36	0.63	0.53	0.85					0.1354	0.3734	0.4048	0.6463	0.0049	0.2711	0.6126	1	0.0008	0.0422	0.0035	0.4451	0.0233	0.1311	7.6026e-05	0.002	0.0427	0.3705	0.0262	0.2264	1.623e-05	0.0011	0.1937	0.9723		0.8944	0.7239	0.2597
1063			suberate (octanedioate)	LC/MS pos	15730	C08278	HMDB00893		1.24	1.27	2.42	0.69	0.3	0.43	0.71	0.58	0.81					0.6128	0.4915	0.4592	0.6463	0.0333	0.3457	0.3954	1	0.0013	0.0443	0.014	0.4451	0.1955	0.2948	0.0004	0.0035	0.015	0.2844	0.1076	0.2464	6.3303e-05	0.0019	0.3659	0.9723		1.0979	0.7626	0.327
1066			azelate (nonanedioate)	LC/MS neg	18362	C08261	HMDB00784		1.58	1.45	2.75	0.69	0.3	0.43	0.63	0.52	0.82					0.3444	0.4461	0.3513	0.6383	0.0177	0.3106	0.4693	1	0.0015	0.0446	0.0108	0.4451	0.1397	0.2541	0.0003	0.0032	0.0171	0.2844	0.0562	0.2317	5.4133e-05	0.0019	0.3632	0.9723		1.0745	0.7392	0.3203
1067			sebacate (decanedioate)	LC/MS neg	32398	C08277	HMDB00792		1.51	1.37	2.75	0.73	0.3	0.41	0.66	0.54	0.82					0.3758	0.4461	0.3691	0.6463	0.008	0.2711	0.5063	1	0.001	0.0422	0.0069	0.4451	0.1886	0.2946	0.0007	0.0044	0.0214	0.2844	0.0354	0.2317	5.0476e-05	0.0019	0.2558	0.9723		0.9983	0.7274	0.2994
1068			undecanedioate	LC/MS neg	35671		HMDB00888		1.54	1.41	3.25	0.72	0.25	0.35	0.66	0.54	0.82					0.4138	0.4461	0.4042	0.6463	0.0088	0.2711	0.5579	1	0.001	0.0422	0.0055	0.4451	0.2504	0.334	0.0011	0.0061	0.0213	0.2844	0.0497	0.2317	5.5415e-05	0.0019	0.2212	0.9723		1.0326	0.7413	0.2631
1069			1,11-undecanedicarboxylate	LC/MS neg	43027		HMDB02327		1.94	1.75	4.13	0.58	0.24	0.42	0.52	0.51	0.98					0.3328	0.4404	0.236	0.5598	0.011	0.2711	0.4272	1	0.0028	0.0634	0.0229	0.4699	0.2448	0.3295	0.0052	0.017	0.0775	0.4419	0.0461	0.2317	0.0005	0.0081	0.2849	0.9723		1.2959	0.7505	0.313
1070			dodecanedioate	LC/MS neg	32388	C02678	HMDB00623		1.61	1.58	3.69	0.58	0.21	0.37	0.58	0.49	0.86					0.3295	0.4404	0.216	0.5541	0.0121	0.2711	0.3603	1	0.0011	0.0422	0.0141	0.4451	0.1792	0.2862	0.0004	0.0033	0.0149	0.2844	0.037	0.2317	5.1612e-05	0.0019	0.356	0.9723		1.2292	0.7179	0.2632
1071			tetradecanedioate	LC/MS neg	35669		HMDB00872		1.4	0.81	1.44	1.04	0.58	0.56	0.6	0.6	0.99					0.6616	0.5076	0.769	0.7071	0.621	0.7308	0.5958	1	0.1222	0.5448	0.3036	0.8171	0.0148	0.1148	0.0047	0.0159	0.6081	0.677	0.7779	0.524	0.029	0.1262	0.7407	0.9723		1.4081	1.4684	0.8181
1072			hexadecanedioate	LC/MS neg	35678	C19615	HMDB00672		0.83	0.51	0.53	1.12	0.92	0.82	0.69	0.58	0.84					0.4041	0.4461	0.0537	0.5151	0.0875	0.4049	0.868	1	0.6511	0.7751	0.5368	0.8952	0.0675	0.1841	0.0118	0.0284	0.4213	0.6117	0.0542	0.2317	0.2866	0.4269	0.5865	0.9723		2.0136	2.2619	1.8564
1073			octadecanedioate	LC/MS neg	36754		HMDB00782		0.82	0.62	0.41	1.03	1.03	1.01	0.78	0.52	0.67					0.6982	0.5194	0.1813	0.5404	0.0318	0.3457	0.8005	1	0.9457	0.8698	0.7484	0.9751	0.1596	0.2676	0.0005	0.0039	0.0231	0.2844	0.098	0.2368	0.1985	0.3692	0.2755	0.9723		1.8143	1.8618	1.8742
1076			3-carboxy-4-methyl-5-propyl-2-furanpropanoate (CMPF)	LC/MS neg	31787		HMDB61112		1.54	1.18	0.87	1.04	1.06	1.02	0.79	0.6	0.75					0.8024	0.5489	0.8387	0.7176	0.5508	0.6993	0.6971	1	0.424	0.7088	0.6801	0.9637	0.002	0.0505	5.6273e-07	0.0001	0.011	0.2844	0.8525	0.5346	0.168	0.3487	0.0064	0.6309		1.3427	1.3916	1.425
1081		Fatty Acid, Methyl Ester	palmitate, methyl ester	GC/MS	12091	C16995			0.46	0.72	1.26	0.69	0.64	0.92	1.1	1.76	1.6					0.0436	0.3176	0.2063	0.5541	0.5581	0.7064	0.5222	1	0.4339	0.7088	0.8857	0.9997	0.911	0.5854	0.315	0.2485	0.3649	0.6114	0.0706	0.2317	0.87	0.6459	0.5117	0.9723		2.0008	1.388	1.2752
1087			stearate, methyl ester	GC/MS	6097				0.7	0.72	1.47	1.06	0.66	0.62	1.09	1.39	1.27					0.1794	0.3994	0.2179	0.5541	0.6998	0.7483	0.9949	1	0.2891	0.6654	0.292	0.8119	0.8651	0.5731	0.5845	0.3525	0.6996	0.7015	0.1975	0.3391	0.6946	0.5977	0.4109	0.9723		1.5869	1.6792	1.0464
1088			linoleate, methyl ester	GC/MS	36801				0.3	0.53	2.49	0.99	0.39	0.4	1.73	3.22	1.86					0.0405	0.3176	0.0873	0.5404	0.8473	0.795	0.9103	1	0.3156	0.6746	0.3721	0.8718	0.7036	0.5319	0.2587	0.2228	0.44	0.6249	0.0492	0.2317	0.888	0.6459	0.3283	0.9723		2.8733	2.8318	1.1245
1091			glutaric acid, methyl ester	GC/MS	43340		HMDB00858		0.91	0.55	1.36	1.04	0.34	0.32	0.63	0.5	0.8					0.615	0.4915	0.0948	0.5404	0.805	0.7849	0.484	1	0.1484	0.561	0.0348	0.5813	0.5387	0.4885	0.1126	0.1306	0.3107	0.587	0.3334	0.3951	0.0437	0.1691	0.3367	0.9723		1.7855	1.8606	0.6024
1107		Fatty Acid, Amino	2-aminoheptanoate	LC/MS pos	43761				1.29	1.18	1.13	1.13	1.15	1.01	1.04	1.01	0.97					0.8307	0.5493	0.876	0.7199	0.9354	0.8032	0.4783	1	0.3656	0.7071	0.8432	0.9873	0.2047	0.3011	0.3136	0.2485	0.8163	0.7387	0.9128	0.5566	0.3634	0.4519	0.9332	0.9939		0.9831	1.1154	1.1272
1112			2-aminooctanoate	LC/MS pos	43343		HMDB00991		1.12	0.83	0.92	1.15	1.01	0.88	0.86	0.83	0.96					0.8501	0.5512	0.355	0.6383	0.4913	0.6786	0.5442	1	0.7984	0.829	0.7249	0.9746	0.4635	0.4591	0.4279	0.2874	0.9349	0.7607	0.4925	0.4293	0.9384	0.6515	0.673	0.9723		1.0782	1.2381	1.0854
1134		Fatty Acid Metabolism (also BCAA Metabolism)	butyrylcarnitine	LC/MS pos	32412	C02862	HDMB02013		0.78	0.86	0.6	0.91	1.24	1.37	1.01	0.96	0.96					0.2593	0.4354	0.4342	0.6463	0.1771	0.5228	0.8811	1	0.4383	0.7088	0.5309	0.8952	0.2555	0.334	0.3266	0.2513	0.8983	0.7593	0.2012	0.3399	0.521	0.5262	0.8225	0.9723		1.4229	1.2946	1.7688
1137			propionylcarnitine	LC/MS pos	32452	C03017	HMDB00824		0.71	0.63	0.67	0.98	1.02	1.04	0.87	0.96	1.11					0.3296	0.4404	0.0865	0.5404	0.1021	0.4273	0.628	1	0.417	0.7088	0.742	0.9751	0.4618	0.4589	0.9272	0.4567	0.416	0.6117	0.0855	0.2317	0.7074	0.6032	0.7024	0.9723		1.4896	1.4601	1.5232
1151		Fatty Acid Metabolism(Acyl Carnitine)	acetylcarnitine	LC/MS pos	32198	C02571	HMDB00201		1.08	0.93	0.65	0.93	1.09	1.17	0.8	0.65	0.81					0.9759	0.5801	0.5059	0.6463	0.1168	0.4363	0.7984	1	0.5721	0.7455	0.7564	0.9786	0.4133	0.4336	0.0411	0.0667	0.1963	0.552	0.3392	0.3951	0.9004	0.646	0.3483	0.9723		1.3603	1.261	1.4805
1152			hydroxybutyrylcarnitine*	LC/MS pos	43264		HMDB13127		0.93	0.97	0.52	0.53	0.75	1.43	0.55	0.42	0.76					0.8823	0.5557	0.7105	0.7034	0.1234	0.4363	0.642	1	0.8437	0.8456	0.7886	0.9873	0.1793	0.2862	0.0045	0.0156	0.1008	0.4993	0.3432	0.3951	0.305	0.4297	0.4544	0.9723		2.9534	1.5538	2.228
1153			valerylcarnitine	LC/MS pos	34406		HMDB13128		0.75	0.85	0.78	0.87	0.94	1.08	0.97	0.96	0.99					0.2	0.4022	0.5319	0.657	0.7097	0.7483	0.6519	1	0.525	0.7254	0.853	0.9873	0.7678	0.554	0.7168	0.3955	0.9389	0.7607	0.2829	0.3783	0.9182	0.646	0.7491	0.9723		1.2	1.0399	1.1221
1154			hexanoylcarnitine	LC/MS pos	32328		HMDB00705		0.5	0.63	0.29	0.67	1.24	1.85	0.84	0.71	0.85					0.3784	0.4461	0.338	0.637	0.0409	0.3551	0.9887	1	0.41	0.7087	0.4021	0.8748	0.8096	0.5584	0.1061	0.1263	0.1606	0.5426	0.1447	0.2867	0.991	0.6698	0.2595	0.9723		2.8494	1.9026	3.5258
1155			octanoylcarnitine	LC/MS pos	33936	C02838	HMDB00791		0.43	0.52	0.28	0.64	1.11	1.73	0.79	0.74	0.93					0.7065	0.5202	0.4398	0.6463	0.1332	0.4467	0.7472	1	0.2593	0.652	0.4177	0.8748	0.5613	0.4887	0.2177	0.2001	0.4952	0.6457	0.3307	0.3951	0.8818	0.6459	0.2837	0.9723		3.3537	2.1565	3.7319
1157			decanoylcarnitine	LC/MS pos	33941		HMDB00651		0.37	0.42	0.22	0.61	1.11	1.83	0.69	0.66	0.95					0.5205	0.4633	0.4435	0.6463	0.0749	0.3767	0.9086	1	0.19	0.6161	0.2307	0.7585	0.883	0.5773	0.3645	0.267	0.4398	0.6249	0.2406	0.3535	0.6891	0.5977	0.224	0.9723		5.0177	3.0599	5.5881
1159			cis-4-decenoyl carnitine	LC/MS pos	38178				0.82	0.88	0.49	0.76	1.14	1.51	0.81	0.69	0.85					0.8536	0.5512	0.9969	0.7489	0.1256	0.4363	0.9652	1	0.2468	0.652	0.2647	0.7899	0.7036	0.5319	0.0585	0.0852	0.1203	0.4995	0.5927	0.4726	0.9575	0.6579	0.1188	0.9723		1.7079	1.2936	1.9501
1160			laurylcarnitine	LC/MS pos	34534		HMDB02250		0.36	0.59	0.26	0.5	0.87	1.76	0.8	0.62	0.78					0.0856	0.3221	0.5627	0.657	0.0388	0.3551	0.1702	1	0.9472	0.8698	0.1911	0.7522	0.981	0.606	0.3142	0.2485	0.2989	0.5846	0.0889	0.2317	0.4678	0.5027	0.2337	0.9723		3.7622	1.8708	3.2899
1163			palmitoylcarnitine	LC/MS pos	22189	C02990	HMDB00222		0.87	0.79	0.8	1.05	1.09	1.04	0.95	1.01	1.07					0.3616	0.4461	0.1739	0.5404	0.3946	0.6156	0.7518	1	0.6656	0.7766	0.9074	1	0.638	0.5127	0.3256	0.2513	0.149	0.5228	0.2239	0.3472	0.6527	0.5788	0.8301	0.9723		1.2772	1.3357	1.392
1167		Carnitine Metabolism	deoxycarnitine	LC/MS pos	36747	C01181	HMDB01161		0.94	0.91	0.84	1.04	1.07	1.03	1	0.96	0.95					0.6396	0.5001	0.4115	0.6463	0.201	0.5228	0.4526	1	0.269	0.6536	0.7194	0.9746	0.9408	0.5956	0.2798	0.2318	0.2452	0.5711	0.3664	0.3963	0.7666	0.6184	0.3344	0.9723		1.0754	1.1148	1.1487
1168			carnitine	LC/MS pos	15500	C00318	HMDB00062		0.94	0.97	0.86	1.04	1.17	1.12	1.08	1.07	0.99					0.4757	0.4556	0.5619	0.657	0.2341	0.5447	0.4684	1	0.0315	0.2322	0.1436	0.6862	0.0376	0.1612	0.0509	0.0771	0.9389	0.7607	0.3908	0.4	0.0214	0.1094	0.367	0.9723		0.9766	1.0199	1.1442
1169			3-dehydrocarnitine*	LC/MS pos	32654	C02636	HMDB12154		1.19	1.02	1.07	1.1	1.04	0.95	0.94	0.93	0.99					0.4795	0.4556	0.8961	0.723	0.7665	0.7647	0.5521	1	0.9332	0.8698	0.6092	0.9367	0.5483	0.4887	0.2821	0.2329	0.6157	0.677	0.6777	0.5017	0.7879	0.6219	0.7115	0.9723		0.9535	1.0441	0.9908
1171		Ketone Bodies	acetoacetate	GC/MS	33963	C00164	HMDB00060		0.69	0.79	0.27	0.89	1.68	1.9	1.02	0.65	0.64					0.4158	0.4461	0.261	0.5751	0.1812	0.5228	0.9532	1	0.6128	0.7536	0.6545	0.9612	0.3558	0.3999	0.4587	0.3013	0.873	0.7576	0.2383	0.3535	0.8845	0.6459	0.7292	0.9723		3.7722	3.3464	6.3483
1173			3-hydroxybutyrate (BHBA)	GC/MS	542	C01089	HMDB00357		0.82	0.53	0.37	0.59	0.77	1.3	0.38	0.35	0.92					0.8544	0.5512	0.8229	0.7176	0.494	0.6786	0.6172	1	0.4439	0.7088	0.7891	0.9873	0.0779	0.2015	0.0028	0.0106	0.1631	0.5426	0.7437	0.5123	0.1142	0.2877	0.7583	0.9723		6.3802	3.7454	4.8841
1175		Fatty Acid, Monohydroxy	4-hydroxybutyrate (GHB)	GC/MS	34585	C00989	HMDB00710		2.08	1.15	1.42	1.1	0.76	0.68	0.61	0.52	0.84					0.0639	0.3176	0.6745	0.6894	0.4627	0.6581	0.8534	1	0.2897	0.6654	0.2151	0.7522	0.0183	0.1201	0.0001	0.0021	0.0663	0.4107	0.1798	0.3144	0.019	0.1002	0.4281	0.9723		0.8298	0.9154	0.6268
1178			2-hydroxydecanoate	LC/MS neg	42489				0.78	0.35	0.84	1.57	1.05	0.67	0.71	1.12	1.58					0.6258	0.4968	0.0153	0.411	0.6534	0.732	0.222	1	0.8829	0.8634	0.2814	0.8003	0.1267	0.2519	0.7187	0.3955	0.0648	0.4107	0.1467	0.2867	0.9115	0.646	0.1227	0.9723		1.6686	2.622	1.7444
1180			2-hydroxypalmitate	LC/MS neg	35675		HMDB31057		0.74	0.85	0.89	0.76	0.58	0.77	0.87	0.7	0.81					0.1438	0.3734	0.3159	0.6233	0.3454	0.6018	0.1135	1	0.0063	0.0905	0.2187	0.7522	0.0402	0.1639	7.0669e-05	0.002	0.0238	0.2844	0.1833	0.3167	0.0002	0.0041	0.8248	0.9723		1.773	1.3392	1.0319
1181			2-hydroxystearate	LC/MS neg	17945	C03045			0.79	1.03	0.9	0.68	0.61	0.9	0.88	0.7	0.79					0.1447	0.3734	0.8012	0.7158	0.511	0.6786	0.014	1	0.0043	0.084	0.6561	0.9612	0.0291	0.1408	0.0002	0.0027	0.0723	0.419	0.3464	0.3951	0.0001	0.0033	0.4301	0.9723		1.5264	1.0344	0.9346
1182			3-hydroxypropanoate	GC/MS	42103	C01013	HMDB00700		0.84	0.71	0.8	1.03	0.93	0.91	0.86	0.89	1.03					0.6022	0.4893	0.2394	0.5598	0.6621	0.7343	0.7495	1	0.5863	0.7455	0.3892	0.8748	0.3418	0.393	0.384	0.2704	0.9562	0.7607	0.4018	0.4034	0.6371	0.573	0.6811	0.9723		1.3968	1.434	1.306
1184			3-hydroxyoctanoate	LC/MS neg	22001		HMDB01954		0.9	0.83	0.93	0.69	0.55	0.81	0.63	0.57	0.9					0.6039	0.4893	0.2327	0.5598	0.4969	0.6786	0.5826	1	0.2101	0.6359	0.4766	0.8906	0.0154	0.1148	0.007	0.02	0.705	0.702	0.3082	0.3897	0.0583	0.1957	0.8114	0.9723		1.5992	1.0956	0.8858
1185			3-hydroxydecanoate	LC/MS neg	22053		HMDB02203		0.97	0.85	0.87	0.79	0.71	0.9	0.69	0.63	0.93					0.7045	0.5202	0.2451	0.5637	0.4585	0.6546	0.7504	1	0.3997	0.7087	0.5987	0.9365	0.0235	0.1311	0.0188	0.0394	0.8741	0.7576	0.343	0.3951	0.1702	0.3494	0.7539	0.9723		1.6595	1.304	1.18
1192			5-hydroxyhexanoate	GC/MS	31938		HMDB00525		1.47	0.83	1.25	1.13	0.64	0.57	0.64	0.54	0.85					0.3793	0.4461	0.6442	0.6894	0.5426	0.6962	0.928	1	0.104	0.4944	0.0868	0.6862	0.0163	0.1148	0.0005	0.0035	0.1791	0.552	0.6506	0.4893	0.0084	0.055	0.4594	0.9723		0.8592	0.9705	0.5506
1193			5-hydroxydecanoate	LC/MS neg	43011				1.24	1.06	1.35	0.86	0.51	0.6	0.74	0.56	0.76					0.6928	0.518	0.952	0.744	0.1814	0.5228	0.5903	1	0.0062	0.0905	0.0243	0.4699	0.1016	0.2346	0.0002	0.0027	0.019	0.2844	0.3604	0.3951	0.0002	0.0041	0.5983	0.9723		1.1812	1.0197	0.6077
1194			5-hydroxydodecanoic acid	LC/MS neg	44553				1.11	0.99	1.5	0.83	0.49	0.59	0.73	0.66	0.9					0.8868	0.5557	0.8318	0.7176	0.065	0.3702	0.4873	1	0.0054	0.0882	0.0312	0.548	0.1342	0.2533	0.0132	0.0304	0.2746	0.5789	0.3866	0.4	0.0017	0.0217	0.2527	0.9723		1.2513	1.0327	0.6093
1197			8-hydroxyoctanoate	LC/MS neg	21239		HMDB00711		1.66	1.36	2.15	0.79	0.42	0.52	0.65	0.54	0.83					0.4167	0.4461	0.4073	0.6463	0.0461	0.3551	0.5882	1	0.0097	0.1183	0.0366	0.5813	0.2877	0.3598	0.0026	0.0105	0.0361	0.3361	0.0809	0.2317	0.001	0.0149	0.5514	0.9723		0.9522	0.7536	0.3954
1204			13-HODE + 9-HODE	LC/MS neg	37752				6.79	6.47	7.94	0.84	0.56	0.68	0.8	0.66	0.83					0.0637	0.3176	0.1455	0.5404	0.0259	0.3457	0.6496	1	0.0526	0.3171	0.1323	0.6862	0.019	0.1214	0.0172	0.0374	0.9127	0.7607	0.05	0.2317	0.0213	0.1094	0.4263	0.9723		0.7188	0.6016	0.4061
1218		Eicosanoid	leukotriene B4	LC/MS neg	37530	C02165	HMDB01085		17.02	40.76	196.05	0.35	0.08	0.24	0.84	0.94	1.13					0.2038	0.4022	0.1569	0.5404	0.0657	0.3702	0.2292	1	0.0147	0.1398	0.1945	0.7522	0.0619	0.1772	0.0069	0.0199	0.3328	0.5887	0.109	0.2464	0.0038	0.0363	0.6017	0.9723		0.4011	0.1399	0.0329
1227			prostaglandin E2	LC/MS neg	7746	C00584	HMDB01220		2.22	1.36	2.22	1.06	0.65	0.61	0.65	0.65	1					0.2446	0.4354	0.7764	0.7086	0.3305	0.6018	0.7413	1	0.3017	0.6654	0.1753	0.7354	0.0844	0.2073	0.0138	0.0311	0.3976	0.6117	0.3604	0.3951	0.102	0.2692	0.5284	0.9723		0.5748	0.6097	0.3745
1274			5-HETE	LC/MS neg	37372	C04805	HMDB11134		5.2	22.6	93.73	0.18	0.04	0.21	0.8	0.72	0.89					0.2646	0.4363	0.166	0.5404	0.029	0.3457	0.0414	1	0.0002	0.0162	0.056	0.6128	0.0018	0.0505	9.3167e-05	0.002	0.2893	0.5846	0.092	0.2335	6.4194e-06	0.0005	0.2304	0.9723		0.8746	0.1614	0.0347
1275			8-HETE	LC/MS neg	37535	C14776	HMDB04679		34.63	20.59	28.34	0.94	0.61	0.65	0.56	0.5	0.9					0.016	0.3066	0.099	0.5404	0.0685	0.3702	0.8007	1	0.4652	0.7161	0.6317	0.9475	0.0003	0.0177	0.0002	0.0027	0.8329	0.7431	0.0404	0.2317	0.0409	0.162	0.2945	0.9723		0.2088	0.1954	0.1271
1279			12-HETE	LC/MS neg	37536		HMDB06111		2.61	2.04	2.87	1.09	0.86	0.79	0.85	0.95	1.11					0.3869	0.4461	0.1945	0.5479	0.0452	0.3551	0.6301	1	0.2708	0.6536	0.5319	0.8952	0.8349	0.566	0.8768	0.4449	0.9618	0.7607	0.0477	0.2317	0.5718	0.5495	0.6501	0.9723		0.8004	0.8729	0.6891
1280			15-HETE	LC/MS neg	37538	C04742	HMDB02110		8.49	16.36	15.22	0.51	0.34	0.67	0.99	0.61	0.62					0.1196	0.3691	0.0481	0.4925	0.0476	0.3551	0.4017	1	0.2096	0.6359	0.672	0.9622	0.4968	0.471	0.1485	0.1568	0.4213	0.6117	0.032	0.2317	0.2051	0.3705	0.8685	0.9939		0.551	0.2829	0.1888
1283			5-KETE	LC/MS neg	38400	C14732	HMDB10217		5.68	4.67	5.68	1.06	0.62	0.58	0.87	0.62	0.71					0.1966	0.4022	0.287	0.5954	0.1999	0.5228	0.8888	1	0.2795	0.6654	0.3453	0.8451	0.2234	0.3147	0.0345	0.0583	0.3277	0.587	0.2026	0.3399	0.1479	0.3369	0.8921	0.9939		0.2547	0.2701	0.1568
1301		Inositol Metabolism	myo-inositol	GC/MS	19934	C00137	HMDB00211		2.17	1.22	1.26	1.08	0.98	0.91	0.61	0.57	0.94					0.1857	0.4021	0.895	0.723	0.8195	0.7873	0.632	1	0.8228	0.8352	0.7983	0.9873	0.1324	0.2519	0.0792	0.104	0.7584	0.7272	0.4727	0.4239	0.8266	0.6353	0.4735	0.9723		1.0135	1.0936	0.9976
1302			chiro-inositol	GC/MS	37112				6.1	1.29	1.81	1.39	1.28	0.93	0.29	0.38	1.3					0.4783	0.4556	0.8288	0.7176	0.7256	0.7483	0.4461	1	0.4115	0.7087	0.9521	1	0.804	0.5584	0.703	0.3917	0.8874	0.7591	0.9494	0.5649	0.8053	0.6242	0.6126	0.9723		0.805	1.1164	1.0327
1304			scyllo-inositol	GC/MS	32379	C06153	HMDB06088		4.71	0.86	0.87	0.93	0.9	0.97	0.17	0.17	0.98					0.8872	0.5557	0.4693	0.6463	0.8751	0.7971	0.9602	1	0.4867	0.7224	0.5183	0.8948	0.0448	0.1682	0.0477	0.0735	0.9756	0.7654	0.7638	0.5183	0.3038	0.4297	0.6786	0.9723		1.367	1.2711	1.2358
1309			inositol 1-phosphate (I1P)	GC/MS	1481	C04006	HMDB00213		1.52	1.18	1.42	1.21	1.09	0.9	0.94	1.02	1.09					0.1025	0.3342	0.9964	0.7489	0.3644	0.6052	0.1986	1	0.5679	0.7455	0.4697	0.8906	0.2613	0.3394	0.6136	0.3623	0.5497	0.6697	0.3032	0.3897	0.8017	0.6242	0.2554	0.9723		0.8336	1.0083	0.9123
1328		Phospholipid Metabolism	choline	LC/MS pos	15506	C00114	HMDB00097		1.06	1.1	1.21	0.86	0.73	0.84	0.89	0.82	0.92					0.6738	0.5109	0.5212	0.6564	0.1995	0.5228	0.3111	1	0.0278	0.2088	0.2185	0.7522	0.104	0.2364	0.0062	0.0189	0.2112	0.552	0.2784	0.3783	0.007	0.0543	0.7559	0.9723		1.0978	0.9481	0.7961
1331			glycerophosphorylcholine (GPC)	LC/MS pos	15990	C00670	HMDB00086		1.08	1.01	1.42	0.89	0.78	0.87	0.83	1.03	1.23					0.6488	0.5041	0.8215	0.7176	0.2159	0.5334	0.9914	1	0.4085	0.7087	0.4025	0.8748	0.1085	0.2411	0.8044	0.4228	0.0697	0.4161	0.5608	0.4606	0.7376	0.6159	0.291	0.9723		1.1359	1.0127	0.8805
1338			trimethylamine N-oxide	LC/MS pos	40406	C01104	HMDB00925		2.13	0.77	3.86	3.86	0.87	0.23	1.4	1.58	1.13					0.484	0.4556	0.2159	0.5541	0.3107	0.5953	0.0888	1	0.796	0.8288	0.0516	0.6014	0.6881	0.5268	0.9052	0.4506	0.6075	0.677	0.8338	0.5334	0.2453	0.3984	0.1025	0.9723		0.4819	1.8617	0.4197
1339		Lysolipid	1-myristoylglycerophosphocholine (14:0)	LC/MS pos	45453	C04230	HMDB10379		1.03	1.27	0.96	0.88	1.28	1.45	1.09	1.2	1.1					0.665	0.5076	0.9734	0.7489	0.9143	0.801	0.7427	1	0.9365	0.8698	0.8036	0.9873	0.5477	0.4887	0.208	0.1943	0.4906	0.6457	0.9119	0.5566	0.8343	0.6363	0.7796	0.9723		1.3405	1.1781	1.7136
1340			2-myristoylglycerophosphocholine*	LC/MS pos	35626				0.94	1.45	1.16	0.72	1.07	1.49	1.11	1.33	1.19					0.7855	0.5451	0.1707	0.5404	0.7177	0.7483	0.2458	1	0.8414	0.8452	0.1753	0.7354	0.5605	0.4887	0.1392	0.1511	0.3502	0.5981	0.4808	0.4243	0.2645	0.4078	0.4224	0.9723		0.7159	0.5155	0.7679
1343			1-pentadecanoylglycerophosphocholine (15:0)*	LC/MS pos	37418				1.24	1.32	0.91	0.92	1.3	1.41	0.98	0.95	0.97					0.7066	0.5202	0.4837	0.6463	0.7269	0.7483	0.6585	1	0.8694	0.8634	0.5447	0.9018	0.9721	0.6053	0.7985	0.4217	0.7704	0.7311	0.5868	0.4726	0.7928	0.6219	0.8995	0.9939		0.9314	0.858	1.2078
1344			1-palmitoylglycerophosphocholine (16:0)	LC/MS pos	33955				0.85	1.05	1.12	0.83	0.84	1.01	1.02	1.11	1.08					0.3933	0.4461	0.8674	0.7176	0.6018	0.728	0.3519	1	0.2561	0.652	0.835	0.9873	0.7744	0.5559	0.0523	0.0786	0.0906	0.4947	0.8548	0.5346	0.7475	0.6159	0.167	0.9723		1.2069	1.0043	1.0167
1345			2-palmitoylglycerophosphocholine*	LC/MS pos	35253				0.86	1.02	1.23	0.91	0.82	0.9	1.08	1.17	1.08					0.4613	0.4556	0.7659	0.7071	0.4924	0.6786	0.7252	1	0.2531	0.652	0.4257	0.8831	0.6042	0.5038	0.1131	0.1306	0.2691	0.5789	0.8964	0.5506	0.9543	0.657	0.2069	0.9723		1.3965	1.2682	1.1434
1346			1-palmitoleoylglycerophosphocholine (16:1)*	LC/MS pos	33230				0.91	1.07	1.15	0.94	0.95	1	1.1	1.19	1.08					0.81	0.5493	0.7546	0.7071	0.5769	0.7181	0.5652	1	0.8898	0.8634	0.476	0.8906	0.3609	0.404	0.0211	0.0419	0.139	0.5171	0.998	0.5781	0.5553	0.5368	0.3518	0.9723		1.4024	1.3201	1.3259
1347			2-palmitoleoylglycerophosphocholine*	LC/MS pos	35819				0.61	0.84	1.08	1.06	0.79	0.75	1.44	1.4	0.97					0.2832	0.4395	0.287	0.5954	0.9367	0.8032	0.2835	1	0.6469	0.7751	0.1289	0.6862	0.0317	0.1512	0.0795	0.104	0.7185	0.702	0.4153	0.4105	0.1304	0.3164	0.3791	0.9723		0.8096	0.8543	0.6436
1348			1-margaroylglycerophosphocholine (17:0)	LC/MS pos	33957	C04230	HMDB12108		1.2	1.5	1.5	0.76	0.82	1.08	0.94	1.02	1.08					0.894	0.5577	0.6167	0.6855	0.3983	0.6165	0.234	1	0.2574	0.652	0.9531	1	0.3967	0.4246	0.8945	0.4481	0.3352	0.5903	0.6354	0.4809	0.3408	0.4444	0.5516	0.9723		1.1241	0.8494	0.9186
1350			1-stearoylglycerophosphocholine (18:0)	LC/MS pos	33961				0.97	1.66	1.35	0.61	0.8	1.32	1.03	1.11	1.08					0.632	0.4981	0.7642	0.7071	0.8136	0.7849	0.267	1	0.6021	0.7455	0.5524	0.9044	0.8743	0.5741	0.398	0.2761	0.3144	0.587	0.9829	0.5741	0.4923	0.5164	0.5873	0.9723		1.3755	0.8327	1.099
1351			2-stearoylglycerophosphocholine*	LC/MS pos	35255				1.15	1.7	1.51	0.68	0.73	1.09	1	0.97	0.97					0.8246	0.5493	0.7799	0.7088	0.6372	0.7308	0.3387	1	0.3994	0.7087	0.9079	1	0.5052	0.4768	0.9535	0.4648	0.4764	0.6377	0.8375	0.5334	0.5052	0.525	0.7217	0.9723		1.312	0.8885	0.9642
1352			1-oleoylglycerophosphocholine (18:1)	LC/MS pos	33960				0.94	1.11	1.28	0.94	0.89	0.95	1.11	1.21	1.1					0.5943	0.4893	0.7972	0.7144	0.5099	0.6786	0.9492	1	0.5255	0.7254	0.5676	0.9096	0.4946	0.471	0.0345	0.0583	0.1345	0.5171	0.9622	0.5671	0.9151	0.646	0.2743	0.9723		1.193	1.1157	1.0627
1354			2-oleoylglycerophosphocholine*	LC/MS pos	35254				0.82	0.96	1.02	1.01	1.03	1.02	1.18	1.28	1.09					0.9484	0.5743	0.5851	0.663	0.9685	0.8121	0.2292	1	0.312	0.671	0.8452	0.9873	0.2341	0.3196	0.028	0.0501	0.2737	0.5789	0.8264	0.5317	0.1254	0.3111	0.7719	0.9723		1.1622	1.177	1.1999
1355			1-linoleoylglycerophosphocholine (18:2n6)	LC/MS pos	34419	C04100			0.95	0.89	1.16	1.22	1.14	0.94	1.14	1.4	1.22					0.5979	0.4893	0.4747	0.6463	0.521	0.6848	0.3228	1	0.8116	0.829	0.4513	0.8886	0.1508	0.2631	0.0004	0.0033	0.0184	0.2844	0.8241	0.5317	0.1302	0.3164	0.1682	0.9723		1.0002	1.218	1.1436
1356			2-linoleoylglycerophosphocholine*	LC/MS pos	35257				0.67	0.79	1.3	0.99	0.65	0.65	1.17	1.25	1.07					0.2616	0.4361	0.3411	0.637	0.0781	0.3839	0.8483	1	0.0084	0.1063	0.0051	0.4451	0.392	0.4231	0.0242	0.0453	0.1389	0.5171	0.914	0.5566	0.1451	0.3352	0.0013	0.3232		1.504	1.4884	0.9732
1357			1-linolenoylglycerophosphocholine (18:3n3)*	LC/MS pos	44562				0.95	1.14	1.1	1.06	1.24	1.17	1.28	1.43	1.12					0.8165	0.5493	0.9032	0.7242	0.9254	0.8029	0.9006	1	0.4003	0.7087	0.4731	0.8906	0.2004	0.2977	0.0124	0.0294	0.1829	0.552	0.995	0.5776	0.1567	0.3487	0.876	0.9939		0.9905	1.0512	1.2249
1360			1-dihomo-linoleoylglycerophosphocholine (20:2n6)*	LC/MS pos	33871				0.77	1	1.15	0.59	0.69	1.16	0.77	1.03	1.34					0.4617	0.4556	0.9837	0.7489	0.8759	0.7971	0.1119	1	0.4882	0.7224	0.3614	0.8674	0.0964	0.2242	0.666	0.3791	0.0409	0.3636	0.811	0.5306	0.0754	0.2288	0.678	0.9723		1.1276	0.668	0.7734
1364			1-eicosatrienoylglycerophosphocholine (20:3)*	LC/MS pos	33821				0.88	1.3	1.46	0.86	0.96	1.12	1.27	1.59	1.26					0.7645	0.5403	0.8623	0.7176	0.4174	0.6246	0.9192	1	0.9561	0.8698	0.963	1	0.1552	0.2646	0.0006	0.0042	0.0264	0.2965	0.8045	0.5306	0.2673	0.4096	0.2364	0.9723		1.1177	0.9629	1.0754
1366			1-arachidonoylglycerophosphocholine (20:4n6)*	LC/MS pos	33228	C05208			1.09	1.38	1.66	0.91	0.94	1.03	1.15	1.42	1.23					0.9671	0.5772	0.7499	0.7071	0.2239	0.5334	0.8819	1	0.8088	0.829	0.6964	0.9746	0.1927	0.2946	0.0004	0.0035	0.0153	0.2844	0.5719	0.4657	0.3331	0.4429	0.141	0.9723		0.8835	0.8058	0.828
1367			2-arachidonoylglycerophosphocholine*	LC/MS pos	35256				0.79	0.86	1.48	1.01	0.66	0.66	1.1	1.25	1.14					0.2745	0.4381	0.3911	0.6463	0.1921	0.5228	0.8961	1	0.0131	0.1299	0.0181	0.4451	0.6237	0.5082	0.0226	0.0434	0.0641	0.4107	0.8151	0.5306	0.3428	0.4444	0.0024	0.3933		1.2547	1.2611	0.8279
1368			1-eicosapentaenoylglycerophosphocholine (20:5n3)*	LC/MS pos	44563				1	1.51	2.05	0.77	0.61	0.79	1.17	1.24	1.06					0.6563	0.5076	0.4997	0.6463	0.0407	0.3551	0.5869	1	0.1159	0.5277	0.2968	0.8158	0.1642	0.2727	0.0197	0.0399	0.2979	0.5846	0.3463	0.3951	0.8915	0.6459	0.0499	0.9723		0.9859	0.7615	0.5983
1370			1-docosapentaenoylglycerophosphocholine (22:5n3)*	LC/MS pos	37231				1.13	1.57	1.45	0.96	1.12	1.17	1.32	1.43	1.08					0.9753	0.5801	0.4196	0.6463	0.2859	0.5933	0.9116	1	0.8362	0.844	0.9237	1	0.1214	0.251	0.057	0.0845	0.6748	0.6978	0.444	0.4177	0.7513	0.6159	0.5416	0.9723		0.5556	0.532	0.6236
1373			1-docosahexaenoylglycerophosphocholine (22:6n3)*	LC/MS pos	33822				1.05	1.67	1.7	0.8	0.82	1.03	1.27	1.33	1.05					0.9811	0.582	0.31	0.6169	0.1903	0.5228	0.5102	1	0.4993	0.7224	0.9862	1	0.1024	0.2346	0.0184	0.039	0.4095	0.6117	0.3892	0.4	0.8748	0.6459	0.2079	0.9723		0.9207	0.7327	0.753
1374			2-docosahexaenoylglycerophosphocholine*	LC/MS pos	35883				0.94	1.21	1.23	0.98	1	1.02	1.27	1.32	1.04					0.5463	0.4759	0.4278	0.6463	0.3899	0.6106	0.4086	1	0.467	0.7162	0.9204	1	0.0347	0.1599	0.016	0.035	0.6978	0.7015	0.6905	0.5056	0.8899	0.6459	0.1403	0.9723		0.7833	0.771	0.7863
1379			1-oleoylplasmenylethanolamine*	LC/MS neg	44621				1.33	1.23	2.16	0.82	0.55	0.67	0.76	0.89	1.17					0.5246	0.4633	0.5079	0.6463	0.017	0.3106	0.2811	1	0.0118	0.1265	0.1323	0.6862	0.0375	0.1612	0.3625	0.267	0.2467	0.5711	0.1422	0.2867	0.0251	0.1175	0.1002	0.9723		1.1036	0.903	0.6026
1382			1-palmitoylglycerophosphoethanolamine	LC/MS neg	35631		HMDB11503		1.33	1.37	1.46	1	0.73	0.73	1.04	0.81	0.78					0.2376	0.4335	0.1726	0.5404	0.0581	0.3702	0.85	1	0.0611	0.3485	0.0403	0.6011	0.3871	0.4209	0.0705	0.096	0.0091	0.2844	0.0934	0.2335	0.0073	0.055	0.6664	0.9723		0.9144	0.9172	0.6709
1383			2-palmitoylglycerophosphoethanolamine*	LC/MS neg	35688				1.6	1.58	1.42	1.11	0.87	0.79	1.09	0.77	0.71					0.0643	0.3176	0.0959	0.5404	0.0983	0.4209	0.454	1	0.414	0.7087	0.1211	0.6862	0.3039	0.3738	0.0413	0.0667	0.003	0.2202	0.048	0.2317	0.0243	0.1169	0.9691	0.9939		0.7565	0.8392	0.6594
1385			1-stearoylglycerophosphoethanolamine	LC/MS neg	34416		HMDB11130		1.48	1.61	1.7	0.94	0.75	0.8	1.03	0.86	0.84					0.0975	0.3288	0.0267	0.411	0.0077	0.2711	0.5573	1	0.0373	0.266	0.1271	0.6862	0.6707	0.5214	0.209	0.1944	0.0948	0.4993	0.0159	0.2264	0.034	0.1394	0.4179	0.9723		0.8112	0.7659	0.6099
1387			1-oleoylglycerophosphoethanolamine	LC/MS neg	35628		HMDB11506		1	1	1.65	1.26	0.78	0.62	1.26	1.29	1.02					0.9549	0.5759	0.6542	0.6894	0.1016	0.4273	0.1946	1	0.3442	0.7057	0.0278	0.5066	0.0836	0.2073	0.0595	0.0861	0.8301	0.7431	0.6378	0.4809	0.0902	0.2543	0.0893	0.9723		0.9805	1.2375	0.7666
1388			2-oleoylglycerophosphoethanolamine*	LC/MS neg	35687				1.01	0.98	1.45	1.29	0.91	0.7	1.25	1.31	1.05					0.99	0.5849	0.6472	0.6894	0.3232	0.6018	0.2339	1	0.8055	0.829	0.1528	0.7025	0.1366	0.2534	0.1292	0.1439	0.9419	0.7607	0.8216	0.5317	0.205	0.3705	0.4028	0.9723		0.9888	1.2776	0.8988
1391			1-linoleoylglycerophosphoethanolamine*	LC/MS pos	36600		HMDB11507		0.9	0.92	1.27	1.25	1.01	0.81	1.29	1.44	1.12					0.4418	0.4545	0.4758	0.6463	0.3531	0.6052	0.3334	1	0.7906	0.8288	0.2196	0.7522	0.0407	0.1639	0.0019	0.0088	0.217	0.5548	0.8247	0.5317	0.1901	0.3658	0.1569	0.9723		0.9673	1.2122	0.9778
1392			2-linoleoylglycerophosphoethanolamine*	LC/MS pos	34666				0.66	0.81	0.99	0.95	0.94	0.99	1.17	1.41	1.21					0.1947	0.4022	0.5022	0.6463	0.6845	0.7447	0.9396	1	0.6885	0.7852	0.745	0.9751	0.1589	0.2676	0.0016	0.0079	0.0532	0.4107	0.5405	0.4548	0.5121	0.5262	0.1748	0.9723		1.167	1.1062	1.0925
1395			1-arachidonoylglycerophosphoethanolamine*	LC/MS neg	35186		HMDB11517		1.08	1.36	2.02	1.13	0.71	0.63	1.43	1.33	0.93					0.7259	0.5277	0.5262	0.657	0.1874	0.5228	0.492	1	0.6533	0.7751	0.2582	0.7899	0.0563	0.1744	0.3177	0.2491	0.3721	0.6117	0.312	0.3897	0.251	0.3984	0.6773	0.9723		0.9976	1.1229	0.7081
1396			2-arachidonoylglycerophosphoethanolamine*	LC/MS neg	32815				1.34	1.85	3.52	1.44	0.71	0.49	1.99	1.88	0.94					0.5637	0.4824	0.5374	0.657	0.0721	0.3719	0.3679	1	0.598	0.7455	0.1566	0.7066	0.0629	0.1772	0.2309	0.2105	0.5228	0.6636	0.1654	0.2983	0.1844	0.3658	0.5125	0.9723		0.8954	1.2931	0.6394
1398			2-docosahexaenoylglycerophosphoethanolamine*	LC/MS neg	34258				1.56	2.91	2.5	1.49	1.12	0.75	2.78	1.8	0.65					0.406	0.4461	0.2779	0.5928	0.3194	0.6007	0.2809	1	0.4452	0.7088	0.7496	0.9751	0.0087	0.1001	0.0689	0.0951	0.4223	0.6117	0.2242	0.3472	0.0902	0.2543	0.9707	0.9939		0.7236	1.0804	0.8138
1399			1-eicosatrienoylglycerophosphoethanolamine*	LC/MS neg	44630				0.9	1.13	1.63	1.26	0.98	0.77	1.58	1.76	1.12					0.9063	0.5617	0.9067	0.7242	0.2929	0.5933	0.3559	1	0.9239	0.8698	0.4072	0.8748	0.0209	0.1307	0.0102	0.026	0.7228	0.702	0.66	0.492	0.1635	0.3487	0.4943	0.9723		1.0048	1.2674	0.9807
1400			1-eicosapentaenoylglycerophosphoethanolamine*	LC/MS neg	44626				1.63	1.65	1.85	1.74	1.79	1.03	1.76	2.03	1.15					0.3571	0.4461	0.4508	0.6463	0.1117	0.4363	0.1681	1	0.2912	0.6654	0.7409	0.9751	0.0161	0.1148	0.0015	0.0078	0.3386	0.5907	0.1458	0.2867	0.0264	0.1189	0.7421	0.9723		0.5159	0.8997	0.925
1402			1-docosahexaenoylglycerophosphoethanolamine*	LC/MS neg	44633				1.2	1.9	2.18	1.13	0.7	0.62	1.8	1.28	0.71					0.5758	0.4839	0.3342	0.637	0.2395	0.5476	0.5726	1	0.8204	0.8352	0.4298	0.8831	0.0561	0.1744	0.4434	0.2954	0.2593	0.5789	0.2406	0.3535	0.3269	0.4418	0.8539	0.9898		1.0678	1.2095	0.7513
1405			1-palmitoylglycerophosphoinositol*	LC/MS neg	35305				1.77	1.52	1.06	0.99	1.04	1.06	0.85	0.62	0.73					0.0755	0.3176	0.1524	0.5404	0.9558	0.8121	0.7435	1	0.7229	0.7973	0.4962	0.8917	0.1326	0.2519	0.0007	0.0048	0.0373	0.3394	0.2114	0.3424	0.3977	0.4702	0.1278	0.9723		0.8663	0.8564	0.9036
1408			1-stearoylglycerophosphoinositol	LC/MS neg	19324				1.39	1.26	1.93	0.86	0.55	0.64	0.78	0.76	0.98					0.4257	0.4491	0.6344	0.6894	0.0888	0.406	0.327	1	0.0049	0.0871	0.0553	0.6128	0.0035	0.0617	0.0085	0.0229	0.8072	0.7387	0.2807	0.3783	0.0014	0.0186	0.1651	0.9723		1.2029	1.03	0.6609
1409			2-stearoylglycerophosphoinositol*	LC/MS neg	39223				1.15	1.01	1.53	0.9	0.67	0.74	0.79	0.89	1.13					0.8541	0.5512	0.8906	0.7229	0.4087	0.6228	0.559	1	0.3508	0.7057	0.725	0.9746	0.2031	0.3003	0.6505	0.3747	0.4243	0.6117	0.6359	0.4809	0.4687	0.5027	0.7518	0.9723		0.9512	0.8571	0.6356
1416			1-arachidonoylglycerophosphoinositol*	LC/MS neg	34214				1.19	0.97	1.92	1.23	0.77	0.63	1	1.24	1.24					0.6269	0.4968	0.7723	0.7071	0.2089	0.5334	0.503	1	0.3079	0.6688	0.0947	0.6862	0.4768	0.4646	0.6367	0.3686	0.824	0.7407	0.4594	0.4218	0.2751	0.4139	0.3326	0.9723		1.0185	1.2485	0.7819
1417			2-arachidonoylglycerophosphoinositol*	LC/MS neg	38077				1.39	1.18	1.81	1.08	0.86	0.8	0.91	1.12	1.22					0.2399	0.4337	0.7175	0.7034	0.0627	0.3702	0.6668	1	0.5054	0.7224	0.2751	0.7899	0.3204	0.383	0.7795	0.4154	0.2106	0.552	0.1716	0.3039	0.8772	0.6459	0.3056	0.9723		0.7954	0.8578	0.6843
1424			1-palmitoylglycerophosphate	LC/MS neg	34428	C04036	HMDB00327		1.17	1.17	1.35	0.97	0.82	0.84	0.97	0.94	0.97					0.4782	0.4556	0.4413	0.6463	0.1856	0.5228	0.7911	1	0.1298	0.561	0.2084	0.7522	0.7367	0.5449	0.3158	0.2485	0.4925	0.6457	0.3102	0.3897	0.166	0.3487	0.6056	0.9723		0.9584	0.9326	0.7838
1427			1-arachidonoylglyercophosphate	LC/MS neg	42768				0.9	1.15	1.8	0.72	0.44	0.61	0.92	0.89	0.96					0.6866	0.5146	0.8225	0.7176	0.0805	0.3904	0.5114	1	0.0146	0.1398	0.067	0.6595	0.9056	0.5838	0.3925	0.2731	0.4545	0.6318	0.4751	0.4239	0.0291	0.1262	0.1689	0.9723		1.3595	0.9855	0.6046
1436		Glycerolipid Metabolism	glycerol	GC/MS	15122	C00116	HMDB00131		1.77	0.99	2.67	1.79	0.67	0.37	1	1.01	1.01					0.3044	0.4404	0.9782	0.7489	0.0685	0.3702	0.2748	1	0.4274	0.7088	0.0629	0.645	0.8501	0.5682	0.9816	0.4721	0.8347	0.7431	0.2049	0.3399	0.2061	0.3705	0.2828	0.9723		0.9806	1.7506	0.6562
1437			glycerol 3-phosphate (G3P)	GC/MS	15365	C00093	HMDB00126		0.38	0.43	2.21	0.92	0.24	0.26	1.05	1.4	1.33					0.2163	0.4122	0.1405	0.5404	0.5075	0.6786	0.9709	1	0.1667	0.5754	0.1778	0.7354	0.6534	0.5155	0.8343	0.4328	0.5153	0.6631	0.2436	0.3549	0.4794	0.5077	0.2624	0.9723		3.9011	3.6038	0.9457
1446		Monoacylglycerol	1-palmitoylglycerol (1-monopalmitin)	GC/MS	21127		HMDB31074		2.34	2.07	3.75	1.58	0.68	0.43	1.4	1.09	0.78					0.0667	0.3176	0.0603	0.5173	0.0087	0.2711	0.5461	1	0.3798	0.7087	0.1418	0.6862	0.1944	0.2946	0.9851	0.4723	0.1964	0.552	0.0098	0.2264	0.1651	0.3487	0.6813	0.9723		0.6859	1.0855	0.4665
1447			2-palmitoylglycerol (2-monopalmitin)	LC/MS neg	33419		HMDB11533		1.72	2.26	3.11	1.04	0.58	0.55	1.36	1.04	0.76					0.2834	0.4395	0.0597	0.5173	0.0085	0.2711	0.8454	1	0.2331	0.652	0.3167	0.8332	0.2518	0.334	0.5262	0.329	0.6238	0.6809	0.0139	0.2264	0.5186	0.5262	0.4004	0.9723		0.6978	0.7273	0.4025
1449			1-stearoylglycerol (1-monostearin)	GC/MS	21188	D01947	HMDB31075		1.62	1.34	2.07	1.3	0.83	0.64	1.07	1.05	0.98					0.0353	0.3176	0.2069	0.5541	0.0064	0.2711	0.4034	1	0.5066	0.7224	0.1372	0.6862	0.9852	0.6062	0.9746	0.4712	0.9599	0.7607	0.0089	0.2264	0.3952	0.4694	0.4191	0.9723		0.7458	0.969	0.6156
1451			1-oleoylglycerol (1-monoolein)	GC/MS	21184		HMDB11567		2.08	2.36	4.76	1.71	0.75	0.44	1.94	1.71	0.88					0.0972	0.3288	0.0389	0.4537	0.0028	0.2711	0.4691	1	0.5123	0.7224	0.1711	0.7354	0.0257	0.1376	0.1446	0.1555	0.4488	0.6299	0.0052	0.2125	0.1795	0.3618	0.4374	0.9723		0.5869	1.0053	0.44
1454			2-linoleoylglycerol (2-monolinolein)	LC/MS neg	32506		HMDB11538		1.94	1.75	2.93	1.81	1.07	0.59	1.64	1.62	0.99					0.3324	0.4404	0.3761	0.6463	0.0047	0.2711	0.2373	1	0.7716	0.8215	0.1432	0.6862	0.0285	0.1401	0.0075	0.0211	0.5473	0.6697	0.0261	0.2264	0.1272	0.3134	0.2062	0.9723		0.5204	0.9445	0.558
1456			1-arachidonylglycerol	LC/MS neg	34397	C13857	HMDB11572		1.5	1.48	2.48	1.6	0.92	0.58	1.57	1.52	0.97					0.303	0.4404	0.3206	0.6259	0.0102	0.2711	0.1435	1	0.5584	0.7455	0.0433	0.6014	0.0055	0.0713	0.0197	0.0399	0.6753	0.6978	0.0648	0.2317	0.0293	0.1262	0.1774	0.9723		0.6018	0.9626	0.5548
1457			2-arachidonoyl glycerol	LC/MS neg	19266	C13856	HMDB04666		1.33	1.66	1.44	1.33	1.29	0.96	1.68	1.4	0.84					0.7466	0.5334	0.1496	0.5404	0.3001	0.5951	0.5999	1	0.7226	0.7973	0.8649	0.9873	0.0042	0.0653	0.0613	0.0876	0.3138	0.587	0.1637	0.2972	0.1952	0.3688	0.684	0.9723		0.5283	0.7048	0.6801
1466		Diacylglycerol	1,2-dipalmitoylglycerol	GC/MS	11953		HMDB07098		1.62	1.13	0.93	1.35	1.22	0.9	0.94	0.69	0.74					0.331	0.4404	0.4646	0.6463	0.6215	0.7308	0.5369	1	0.5806	0.7455	0.9479	1	0.448	0.4521	0.0823	0.1054	0.0144	0.2844	0.5975	0.4726	0.4618	0.5002	0.3858	0.9723		0.6091	0.824	0.7409
1467			1,3-dipalmitoylglycerol	GC/MS	35728		HMDB31011		2.08	1.55	1.19	1.11	1.11	1	0.83	0.64	0.77					0.0632	0.3176	0.2196	0.5541	0.7469	0.7535	0.8134	1	0.8039	0.829	0.9902	1	0.5283	0.484	0.0413	0.0667	0.1414	0.5171	0.0881	0.2317	0.7238	0.6113	0.5031	0.9723		0.6979	0.7767	0.7764
1473		Sphingolipid Metabolism	palmitoyl sphingomyelin	GC/MS	37506				1.16	1	1.33	1.09	0.81	0.74	0.94	0.92	0.98					0.3508	0.4461	0.837	0.7176	0.0698	0.3702	0.567	1	0.0669	0.3597	0.018	0.4451	0.0817	0.2059	0.1733	0.1729	0.7279	0.7026	0.3233	0.3921	0.052	0.1839	0.0732	0.9723		0.952	1.0348	0.767
1474			stearoyl sphingomyelin	GC/MS	19503	C00550	HMDB01348		1.13	1.05	1.58	1.1	0.79	0.72	1.01	1.11	1.09					0.6639	0.5076	0.9759	0.7489	0.0605	0.3702	0.7784	1	0.1496	0.561	0.0871	0.6862	0.6452	0.5136	0.413	0.2807	0.204	0.552	0.36	0.3951	0.5491	0.5352	0.0903	0.9723		0.9094	0.9978	0.7206
1479			sphingosine	LC/MS pos	17747	C00319	HMDB00252		1.44	1.58	1.71	1.03	0.71	0.69	1.13	0.84	0.74					0.9465	0.5743	0.4838	0.6463	0.2551	0.5617	0.8782	1	0.3842	0.7087	0.4724	0.8906	0.3646	0.404	0.7523	0.4073	0.5662	0.674	0.3933	0.4004	0.6509	0.5788	0.6504	0.9723		0.9062	0.9342	0.6423
1500		Sterol	lathosterol	GC/MS	33488	C01189	HMDB01170		2.81	1.37	1.52	1.46	1.04	0.71	0.71	0.56	0.79					0.0161	0.3066	0.5063	0.6463	0.2964	0.5933	0.3085	1	0.6673	0.7766	0.1504	0.6998	0.187	0.2938	0.0012	0.0067	0.0353	0.3361	0.0654	0.2317	0.0578	0.1957	0.2902	0.9723		0.4411	0.6443	0.4581
1502			cholesterol	GC/MS	63	C00187	HMDB00067		1.3	1.18	1.32	1.09	0.94	0.86	0.99	0.95	0.96					0.0269	0.3066	0.1774	0.5404	0.0148	0.2987	0.368	1	0.4016	0.7087	0.0858	0.6862	0.6472	0.5138	0.3014	0.2437	0.5493	0.6697	0.0231	0.2264	0.1848	0.3658	0.4006	0.9723		0.846	0.9226	0.7935
1506			7-beta-hydroxycholesterol	GC/MS	35092		HMDB06119		1.76	1.97	1.83	0.83	0.76	0.91	0.93	0.79	0.85					0.1769	0.3994	0.1151	0.5404	0.2324	0.5439	0.7536	1	0.6346	0.768	0.8715	0.9902	0.9592	0.5986	0.192	0.1852	0.2048	0.552	0.1151	0.2505	0.577	0.5513	0.9089	0.9939		0.6505	0.541	0.4935
1512			7-alpha-hydroxy-3-oxo-4-cholestenoate (7-Hoca)	LC/MS neg	36776	C17337	HMDB12458		0.95	0.88	0.81	1.09	1.13	1.04	1.02	0.97	0.96					0.4812	0.4556	0.1838	0.5404	0.2253	0.5334	0.368	1	0.5137	0.7224	0.8029	0.9873	0.12	0.251	0.166	0.167	0.8945	0.7591	0.2647	0.3699	0.9861	0.6678	0.2829	0.9723		1.6526	1.7966	1.8757
1523			beta-sitosterol	GC/MS	27414	C01753	HMDB00852		1.68	1.38	1.26	1.13	1.11	0.98	0.92	0.83	0.89					0.5754	0.4839	0.9919	0.7489	0.8148	0.7849	0.4795	1	0.7655	0.8215	0.6816	0.9637	0.5209	0.483	0.571	0.3477	0.9536	0.7607	0.7796	0.524	0.9228	0.646	0.6521	0.9723		0.6174	0.6951	0.6828
1525			campesterol	GC/MS	39511	C01789	HMDB02869		1.85	1.34	0.84	1.44	1.5	1.04	1.04	0.68	0.65					0.2127	0.4112	0.6459	0.6894	0.304	0.5953	0.3443	1	0.1658	0.5754	0.6529	0.9612	0.981	0.606	0.0138	0.0311	0.0122	0.2844	0.7878	0.5261	0.6385	0.573	0.0592	0.9723		0.4459	0.6419	0.667
1545		Steroid	pregnenolone sulfate	LC/MS neg	38170		HMDB00774		2.36	1.3	2.67	0.66	0.62	0.94	0.36	0.7	1.92					0.3549	0.4461	0.9332	0.739	0.7427	0.7535	0.5695	1	0.5048	0.7224	0.9213	1	0.0005	0.0265	0.0034	0.0121	0.5959	0.677	0.6215	0.4793	0.0642	0.2081	0.5075	0.9723		1.2267	0.8091	0.7584
1569			5alpha-pregnan-3beta,20alpha-diol disulfate	LC/MS neg	37198				1.46	1.94	1.13	0.72	0.5	0.69	0.96	0.38	0.4					0.2373	0.4335	0.4844	0.6463	0.6195	0.7308	0.653	1	0.453	0.7101	0.2327	0.7585	0.5304	0.484	0.0008	0.0048	0.0041	0.2202	0.385	0.4	0.0308	0.1295	0.615	0.9723		1.9604	1.4076	0.9754
1571			5alpha-pregnan-3alpha,20beta-diol disulfate 1*	LC/MS neg	37201				1.4	1.63	0.92	0.44	0.41	0.93	0.51	0.27	0.52					0.7926	0.5461	0.6586	0.6894	0.8151	0.7849	0.2498	1	0.162	0.5754	0.7994	0.9873	0.0554	0.1744	0.0004	0.0033	0.0579	0.4107	0.8453	0.5346	0.0146	0.0822	0.7992	0.9723		1.3398	0.5843	0.5437
1572			pregnen-diol disulfate*	LC/MS neg	32562				1.54	2.32	2.56	0.55	0.35	0.64	0.82	0.58	0.7					0.3941	0.4461	0.4178	0.6463	0.3393	0.6018	0.7082	1	0.1143	0.5264	0.2238	0.7522	0.3536	0.3989	0.0089	0.0237	0.0724	0.419	0.359	0.3951	0.0296	0.1262	0.9618	0.9939		1.9569	1.0685	0.6807
1573			pregn steroid monosulfate*	LC/MS neg	32619				2.82	1.51	1.82	0.74	0.62	0.84	0.4	0.4	1.02					0.1992	0.4022	0.6881	0.6995	0.6263	0.7308	0.5486	1	0.2995	0.6654	0.6584	0.9612	0.0002	0.0177	3.8534e-05	0.0018	0.5445	0.6697	0.427	0.4126	0.011	0.0681	0.3883	0.9723		1.1567	0.8555	0.7217
1574			pregnanediol-3-glucuronide	LC/MS neg	40708				2.32	1.67	1.37	1	0.66	0.66	0.72	0.39	0.54					0.3208	0.4404	0.6428	0.6894	0.8872	0.7971	0.9797	1	0.423	0.7088	0.4377	0.8831	0.1315	0.2519	0.0003	0.0032	0.0193	0.2844	0.5467	0.4548	0.0462	0.1699	0.5742	0.9723		0.7727	0.7711	0.5076
1582			cortisol	LC/MS pos	1712	C00735	HMDB00063		1.05	1.07	1.05	0.78	0.81	1.04	0.8	0.82	1.02					0.8175	0.5493	0.6927	0.7	0.8418	0.795	0.4471	1	0.5625	0.7455	0.8553	0.9873	0.0582	0.1772	0.2888	0.2376	0.4153	0.6117	0.7442	0.5123	0.2998	0.4297	0.9754	0.9939		1.0922	0.8568	0.8878
1586			cortisone	LC/MS pos	1769	C00762	HMDB02802		0.74	0.88	0.85	0.76	0.77	1.01	0.91	0.89	0.98					0.1238	0.3723	0.5875	0.663	0.3813	0.6106	0.1144	1	0.2294	0.6511	0.6974	0.9746	0.3052	0.3739	0.3418	0.2561	0.9622	0.7607	0.2237	0.3472	0.1433	0.3332	0.6105	0.9723		1.2893	0.9847	0.9969
1591			dehydroisoandrosterone sulfate (DHEA-S)	LC/MS neg	32425	C04555	HMDB01032		1.34	0.78	1.09	0.87	0.71	0.82	0.51	0.58	1.15					0.4129	0.4461	0.7225	0.7034	0.861	0.7954	0.5951	1	0.6696	0.7766	0.9163	1	0.0002	0.0177	0.0016	0.0079	0.5821	0.677	0.9185	0.557	0.3716	0.4519	0.0615	0.9723		2.0568	1.7914	1.4683
1594			epiandrosterone sulfate	LC/MS neg	33973	C07635	HMDB00365		1.36	0.88	1.5	0.87	0.56	0.64	0.56	0.62	1.1					0.2669	0.4363	0.958	0.7458	0.8272	0.7905	0.7773	1	0.8854	0.8634	0.6695	0.9622	0.002	0.0505	0.0012	0.0068	0.7925	0.7357	0.6198	0.4793	0.2308	0.3896	0.1972	0.9723		1.7047	1.4756	0.9495
1597			androsterone sulfate	LC/MS neg	31591		HMDB02759		1.31	0.89	2.21	0.73	0.43	0.59	0.5	0.73	1.47					0.3547	0.4461	0.8914	0.7229	0.573	0.7163	0.7342	1	0.9167	0.8698	0.6571	0.9612	0.0164	0.1148	0.2129	0.1973	0.2489	0.5723	0.6156	0.4793	0.6945	0.5977	0.3651	0.9723		2.7855	2.0344	1.1993
1607			4-androsten-3beta,17beta-diol disulfate 1*	LC/MS neg	37202	C04295	HMDB03818		0.73	0.97	1.02	0.87	0.67	0.78	1.15	0.93	0.82					0.1831	0.3994	0.1327	0.5404	0.1751	0.5228	0.5402	1	0.9136	0.8698	0.6139	0.9379	0.0272	0.1401	0.7183	0.3955	0.0677	0.4107	0.1527	0.2922	0.2557	0.4012	0.8846	0.9939		2.5481	2.2042	1.7197
1608			4-androsten-3beta,17beta-diol disulfate 2*	LC/MS neg	37203	C04295	HMDB03818		1.39	1.21	1.5	0.86	0.7	0.81	0.75	0.76	1.01					0.6003	0.4893	0.968	0.7489	0.9174	0.801	0.8937	1	0.6487	0.7751	0.5561	0.9044	0.0887	0.213	0.0126	0.0295	0.3647	0.6114	0.8145	0.5306	0.2894	0.4269	0.6288	0.9723		1.2214	1.0492	0.8549
1619			5alpha-androstan-3beta,17alpha-diol disulfate	LC/MS neg	37187				1.75	0.86	1.1	1.26	0.83	0.66	0.62	0.52	0.84					0.2255	0.4206	0.5733	0.657	0.8334	0.7905	0.4305	1	0.5419	0.7347	0.1653	0.7262	0.0435	0.1672	0.0023	0.0098	0.2273	0.5567	0.7101	0.506	0.0974	0.2657	0.2711	0.9723		0.5865	0.7368	0.4877
1620			5alpha-androstan-3alpha,17beta-diol disulfate	LC/MS neg	37184				1.07	1.31	0.8	0.68	0.68	1	0.83	0.51	0.61					0.7589	0.5382	0.8454	0.7176	0.4101	0.6228	0.2125	1	0.2154	0.6359	0.9935	1	0.1991	0.2972	0.0005	0.0039	0.0167	0.2844	0.7135	0.5072	0.0247	0.1171	0.5342	0.9723		0.8222	0.5576	0.5591
1621			5alpha-androstan-3beta,17beta-diol disulfate	LC/MS neg	37190	C12525	HMDB00493		1.16	1.35	1.35	0.98	0.79	0.81	1.13	0.91	0.81					0.3567	0.4461	0.3197	0.6259	0.5248	0.6855	0.9913	1	0.7127	0.7963	0.7045	0.9746	0.5933	0.5019	0.0105	0.0263	0.0024	0.2202	0.3864	0.4	0.1645	0.3487	0.5088	0.9723		1.0072	0.9825	0.7949
1627			andro steroid monosulfate 2*	LC/MS neg	32792	C04555	HMDB02759		0.63	0.43	0.53	0.93	1.08	1.16	0.64	0.92	1.44					0.1814	0.3994	0.1027	0.5404	0.4323	0.6328	0.6686	1	0.5253	0.7254	0.8352	0.9873	0.0521	0.1744	0.4673	0.3052	0.0098	0.2844	0.1819	0.3162	0.4086	0.4746	0.3728	0.9723		2.32	2.1642	2.5137
1648		Primary Bile Acid Metabolism	cholate	LC/MS neg	22842	C00695	HMDB00619		0.34	0.17	0.2	1.62	0.94	0.58	0.8	0.57	0.71					0.0854	0.3221	0.0034	0.411	0.0307	0.3457	0.2989	1	0.9335	0.8698	0.3388	0.8451	0.7816	0.5572	0.4906	0.3178	0.6707	0.6978	0.0033	0.1707	0.5453	0.5352	0.5636	0.9723		4.6488	7.5353	4.3693
1649			glycocholate	LC/MS neg	18476	C01921	HMDB00138		0.27	0.22	0.35	1.41	0.89	0.63	1.14	1.14	1					0.03	0.3176	0.0753	0.5404	0.3407	0.6018	0.7818	1	0.3213	0.6806	0.4727	0.8906	0.6209	0.5082	0.2632	0.225	0.5159	0.6631	0.0609	0.2317	0.9151	0.646	0.3663	0.9723		6.6078	9.3211	5.9097
1650			taurocholate	LC/MS neg	18497	C05122	HMDB00036		0.19	0.1	0.24	1.16	0.7	0.6	0.6	0.88	1.47					0.0888	0.3262	0.1875	0.5404	0.289	0.5933	0.5625	1	0.3486	0.7057	0.7179	0.9746	0.9968	0.6092	0.9827	0.4721	0.9793	0.7667	0.1327	0.2781	0.7028	0.6024	0.6926	0.9723		13.0695	15.2241	9.1548
1652			glycochenodeoxycholate	LC/MS neg	32346	C05466	HMDB00637		0.55	0.29	0.85	1.39	0.72	0.52	0.72	1.11	1.54					0.0571	0.3176	0.1066	0.5404	0.5479	0.6979	0.6544	1	0.3383	0.6995	0.6077	0.9367	0.8406	0.566	0.2798	0.2318	0.1993	0.552	0.1018	0.2439	0.8774	0.6459	0.3717	0.9723		3.7225	5.1864	2.6812
1653			taurochenodeoxycholate	LC/MS neg	18494	C05465	HMDB00951		0.34	0.08	0.39	1.54	0.71	0.46	0.36	0.8	2.24					0.0767	0.3176	0.1873	0.5404	0.2921	0.5933	0.4558	1	0.3583	0.7071	0.8612	0.9873	0.8107	0.5584	0.9047	0.4506	0.7221	0.702	0.1196	0.2582	0.6711	0.5845	0.6731	0.9723		10.4142	16.0315	7.379
1660		Secondary Bile Acid Metabolism	glycodeoxycholate	LC/MS neg	18477	C05464	HMDB00631		0.2	0.19	0.38	1.04	0.5	0.48	0.98	0.94	0.97					0.0184	0.3066	0.0117	0.411	0.0419	0.3551	0.657	1	0.4593	0.7161	0.766	0.9841	0.23	0.3195	0.3885	0.2714	0.7544	0.726	0.0028	0.1707	0.5142	0.5262	0.9174	0.9939		8.8134	9.1466	4.384
1661			taurodeoxycholate	LC/MS neg	12261	C05463	HMDB00896		0.2	0.09	0.23	1.06	0.53	0.49	0.49	0.62	1.26					0.0238	0.3066	0.0449	0.4873	0.0551	0.3702	0.4845	1	0.475	0.72	0.9878	1	0.4368	0.4485	0.5465	0.338	0.8765	0.7576	0.0164	0.2264	0.5518	0.5352	0.9291	0.9939		13.7391	14.6259	7.2369
1666			glycolithocholate sulfate*	LC/MS neg	32620	C11301	HMDB02639		0.43	0.26	0.37	1.07	0.51	0.48	0.65	0.44	0.67					0.0967	0.3288	0.0228	0.411	0.0838	0.3967	0.7534	1	0.2355	0.652	0.3803	0.8748	0.0541	0.1744	0.0154	0.0341	0.5504	0.6697	0.0202	0.2264	0.0973	0.2657	0.8113	0.9723		4.6035	4.9318	2.3506
1668			taurolithocholate 3-sulfate	LC/MS neg	36850	C03642	HMDB02580		0.62	0.38	0.18	0.8	0.61	0.76	0.49	0.18	0.37					0.0866	0.3221	0.1433	0.5404	0.0226	0.3397	0.3069	1	0.2485	0.652	0.8928	1	0.1287	0.2519	0.001	0.0059	0.0485	0.4107	0.024	0.2264	0.0374	0.1498	0.7207	0.9723		3.9307	3.1407	2.3819
1671			glycoursodeoxycholate	LC/MS neg	39379		HMDB00708		1.48	0.63	4.72	0.77	0.41	0.53	0.33	1.3	3.96					0.1474	0.3734	0.1824	0.5404	0.5814	0.7181	0.3882	1	0.0944	0.4646	0.4072	0.8748	0.1561	0.2646	0.0854	0.1076	0.0026	0.2202	0.3887	0.4	0.3724	0.4519	0.0427	0.9723		2.7141	2.0966	1.106
1672			tauroursodeoxycholate	LC/MS neg	39378		HMDB00874		3.02	0.38	7.25	0.71	0.41	0.58	0.09	0.99	11.02					0.1765	0.3994	0.3799	0.6463	0.9004	0.7971	0.2896	1	0.2223	0.6447	0.869	0.9897	0.4115	0.4333	0.3824	0.2701	0.0953	0.4993	0.3733	0.4	0.4206	0.4746	0.3269	0.9723		1.3022	0.9217	0.5349
1678			hyocholate	LC/MS neg	34093	C17649	HMDB00760		0.81	0.4	0.53	1.64	1.05	0.64	0.82	0.68	0.84					0.2686	0.4363	0.0198	0.411	0.3219	0.6018	0.315	1	0.5589	0.7455	0.1154	0.6862	0.4161	0.4339	0.3692	0.2674	0.9126	0.7607	0.0755	0.2317	0.3343	0.4429	0.3147	0.9723		1.2576	2.0627	1.3203
1688			glycocholenate sulfate*	LC/MS neg	32599				1.01	0.8	1.15	1.09	0.7	0.64	0.86	0.8	0.92					0.7281	0.528	0.5514	0.657	0.7022	0.7483	0.7795	1	0.4728	0.72	0.3199	0.8344	0.0772	0.2015	0.0024	0.0101	0.1491	0.5228	0.8061	0.5306	0.1041	0.2705	0.5472	0.9723		1.5186	1.6611	1.066
1689			taurocholenate sulfate*	LC/MS neg	32807				1.33	1.03	0.63	0.66	0.82	1.23	0.52	0.39	0.76					0.5954	0.4893	0.9418	0.7421	0.5052	0.6786	0.9201	1	0.6557	0.7751	0.7294	0.9751	0.1496	0.2631	0.0018	0.0083	0.0619	0.4107	0.9282	0.5617	0.1688	0.3487	0.5456	0.9723		2.218	1.4707	1.8162
2116	Nucleotide	Purine Metabolism, (Hypo)Xanthine/Inosine containing	inosine	LC/MS neg	1123	C00294	HMDB00195		0.54	0.57	1.9	1.29	1.11	0.86	1.36	3.87	2.84					0.1489	0.3734	0.1087	0.5404	0.2375	0.5462	0.9775	1	0.8384	0.8442	0.8604	0.9873	0.8046	0.5584	0.3815	0.2701	0.2619	0.5789	0.0605	0.2317	0.7684	0.6184	0.9383	0.9939		1.4526	1.879	1.6081
2117			hypoxanthine	LC/MS neg	3127	C00262	HMDB00157		1.26	0.99	0.99	1.31	1.28	0.98	1.02	1	0.98					0.7429	0.5334	0.8284	0.7176	0.6023	0.728	0.8459	1	0.5193	0.7254	0.652	0.9612	0.8443	0.5668	0.8533	0.4378	0.7046	0.702	0.9924	0.5776	0.8852	0.6459	0.7727	0.9723		0.7466	0.9775	0.9551
2118			xanthine	LC/MS pos	3147	C00385	HMDB00292		1.36	1.29	0.96	0.99	1.3	1.32	0.93	0.92	0.98					0.4326	0.4513	0.5497	0.657	0.6169	0.7308	0.9871	1	0.1101	0.5177	0.1067	0.6862	0.5566	0.4887	0.6121	0.3623	0.948	0.7607	0.7432	0.5123	0.2914	0.4269	0.2032	0.9723		0.8506	0.8385	1.1076
2125			urate	LC/MS neg	1604	C00366	HMDB00289		0.89	0.7	0.76	1.03	1.05	1.03	0.81	0.91	1.12					0.2898	0.4404	0.01	0.411	0.0605	0.3702	0.8757	1	0.6917	0.7852	0.8101	0.9873	2.351e-05	0.0071	0.0799	0.104	0.0073	0.2842	0.045	0.2317	0.1375	0.3266	0.0942	0.9723		1.1698	1.2023	1.2338
2126			allantoin	GC/MS	1107	C02350	HMDB00462		1.26	1.28	1.96	0.83	0.77	0.92	0.85	1.19	1.41					0.8323	0.5493	0.8871	0.7229	0.6632	0.7343	0.5367	1	0.257	0.652	0.6019	0.9365	0.0364	0.1612	0.0971	0.1204	0.6875	0.7007	0.8443	0.5346	0.167	0.3487	0.8066	0.9723		1.096	0.9141	0.8399
2144		Purine Metabolism, Adenine containing	N1-methyladenosine	LC/MS pos	15650	C02494	HMDB03331		0.9	0.98	0.94	1.02	1.08	1.05	1.11	1.13	1.02					0.2567	0.4354	0.6696	0.6894	0.535	0.6902	0.8664	1	0.4125	0.7087	0.5139	0.893	0.043	0.1672	0.0066	0.0195	0.4095	0.6117	0.3915	0.4	0.1386	0.327	0.7293	0.9723		1.0203	1.043	1.1001
2154			N6-carbamoylthreonyladenosine	LC/MS pos	35157				1.29	1.47	1.5	1	0.85	0.85	1.14	0.98	0.86					0.602	0.4893	0.497	0.6463	0.4586	0.6546	0.8699	1	0.3685	0.7071	0.461	0.8894	0.8741	0.5741	0.2737	0.2292	0.2089	0.552	0.4774	0.4239	0.3469	0.4444	0.9516	0.9939		1.0677	1.0673	0.9044
2172		Purine Metabolism, Guanine containing	7-methylguanine	LC/MS pos	35114	C02242	HMDB00897		0.84	0.9	1.03	0.97	0.83	0.85	1.04	1.02	0.98					0.2174	0.4122	0.5439	0.657	0.7694	0.7647	0.5775	1	0.2408	0.652	0.5336	0.8952	0.6918	0.5282	0.9116	0.4514	0.6166	0.677	0.3996	0.4034	0.5268	0.5277	0.5929	0.9723		1.1966	1.1608	0.9911
2176			N1-methylguanosine	LC/MS pos	31609		HMDB01563		0.63	1.04	0.88	0.63	0.67	1.06	1.03	0.93	0.9					0.0041	0.1915	0.8558	0.7176	0.4313	0.6328	0.0225	1	0.0353	0.2562	0.8485	0.9873	0.4504	0.4521	0.5849	0.3525	0.1994	0.552	0.0871	0.2317	0.0781	0.2341	0.0523	0.9723		1.4119	0.8917	0.9453
2178			N2,N2-dimethylguanosine	LC/MS pos	35137		HMDB04824		1.03	1.27	1.28	0.96	0.8	0.83	1.19	1	0.84					0.8247	0.5493	0.6506	0.6894	0.746	0.7535	0.7391	1	0.2621	0.652	0.4276	0.8831	0.1943	0.2946	0.5137	0.3234	0.0565	0.4107	0.8367	0.5334	0.2462	0.3984	0.6464	0.9723		1.1078	1.0612	0.885
2188		Pyrimidine Metabolism, Orotate containing	dihydroorotate	GC/MS	601	C00337	HMDB03349		0.79	0.67	0.97	1.14	0.81	0.71	0.97	1.01	1.04					0.2243	0.4206	0.0663	0.5207	0.7961	0.7797	0.4419	1	0.3666	0.7071	0.0983	0.6862	0.8551	0.5702	0.8154	0.4256	0.9549	0.7607	0.1716	0.3039	0.3423	0.4444	0.3141	0.9723		1.2059	1.3788	0.9813
2201		Pyrimidine Metabolism, Uracil containing	uridine	LC/MS neg	606	C00299	HMDB00296		0.99	1.14	0.94	0.93	1.13	1.21	1.07	1.06	0.99					0.7216	0.5272	0.2002	0.5541	0.528	0.6855	0.4844	1	0.3371	0.6995	0.1007	0.6862	0.1309	0.2519	0.1643	0.1668	0.9347	0.7607	0.888	0.5468	0.2426	0.3984	0.2624	0.9723		0.9426	0.8785	1.0606
2202			uracil	GC/MS	605	C00106	HMDB00300		2.5	1.18	1.86	1.23	0.84	0.68	0.58	0.62	1.07					0.058	0.3176	0.7465	0.7071	0.1206	0.4363	0.4712	1	0.54	0.7347	0.1855	0.7522	0.0648	0.179	0.0603	0.0867	0.9302	0.7607	0.1135	0.249	0.3114	0.4321	0.3021	0.9723		0.7042	0.8648	0.5883
2203			pseudouridine	LC/MS neg	33442	C02067	HMDB00767		1.35	1.15	1.37	1.11	0.91	0.82	0.94	0.93	0.98					0.5141	0.4631	0.81	0.7176	0.3452	0.6018	0.68	1	0.4107	0.7087	0.2193	0.7522	0.6432	0.5134	0.4766	0.3104	0.7907	0.7357	0.5017	0.4339	0.4172	0.4746	0.6119	0.9723		1.1111	1.2315	1.0115
2218			beta-alanine	GC/MS	35838	C00099	HMDB00056		0.96	1.12	1.32	1.09	0.81	0.75	1.26	1.12	0.89					0.8758	0.5548	0.8316	0.7176	0.2437	0.5511	0.6291	1	0.5037	0.7224	0.252	0.7899	0.0936	0.2224	0.2169	0.2001	0.6794	0.6978	0.5877	0.4726	0.3837	0.4631	0.4883	0.9723		0.9727	1.0564	0.7911
2246		Pyrimidine Metabolism, Thymine containing	3-aminoisobutyrate	GC/MS	42558	C05145	HMDB03911		1.09	1.06	0.89	0.69	0.8	1.17	0.67	0.65	0.98					0.1706	0.3958	0.6705	0.6894	0.2211	0.5334	0.3571	1	0.5614	0.7455	0.7315	0.9751	0.7838	0.5573	0.4113	0.2803	0.2738	0.5789	0.2213	0.3472	0.641	0.573	0.5918	0.9723		1.5374	1.0571	1.2355
2248	Cofactors and Vitamins	Nicotinate and Nicotinamide Metabolism	quinolinate	GC/MS	1899	C03722	HMDB00232		1.62	1.89	1.58	0.94	0.9	0.95	1.1	0.87	0.79					0.4352	0.4514	0.3822	0.6463	0.5431	0.6962	0.8905	1	0.8687	0.8634	0.978	1	0.6043	0.5038	0.915	0.4516	0.5382	0.6697	0.3862	0.4	0.935	0.6515	0.9536	0.9939		0.7887	0.7432	0.7065
2252			nicotinamide	LC/MS pos	594	C00153	HMDB01406		0.44	0.35	0.41	1.32	1.06	0.8	1.04	0.98	0.94					0.0376	0.3176	0.0869	0.5404	0.7427	0.7535	0.7973	1	0.1192	0.5372	0.0714	0.6862	0.1896	0.2946	0.6199	0.3623	0.4267	0.6129	0.0838	0.2317	0.1418	0.3321	0.2367	0.9723		2.2574	2.9817	2.3911
2270			nicotinurate	LC/MS neg	35121	C05380	HMDB03269		0.39	0.52	1	0.75	0.39	0.52	1	1	1					0.0055	0.1915	0.0253	0.411	1	0.8181	0.509	1	0.0024	0.0605	0.0143	0.4451	1	0.61	1	0.4765	1	0.7766	0.0429	0.2317	0.0157	0.0839	0.0157	0.8527		0.4564	0.3423	0.1779
2271			N1-Methyl-2-pyridone-5-carboxamide	LC/MS pos	40469	C05842	HMDB04193		0.41	0.3	0.63	1.63	0.69	0.42	1.18	1.05	0.89					0.4155	0.4461	0.2167	0.5541	0.6499	0.732	0.4234	1	0.9088	0.8698	0.492	0.8917	0.8412	0.566	0.1695	0.1698	0.232	0.5579	0.3655	0.3963	0.6703	0.5845	0.5117	0.9723		4.0187	6.5505	2.7659
2277		Pantothenate and CoA Metabolism	pantothenate	LC/MS neg	1508	C00864	HMDB00210		1.55	1.5	1.66	0.91	0.83	0.91	0.89	0.89	1					0.0738	0.3176	0.1046	0.5404	0.0335	0.3457	0.7078	1	0.3072	0.6688	0.5155	0.893	0.2343	0.3196	0.2676	0.2261	0.9607	0.7607	0.0361	0.2317	0.362	0.4519	0.8263	0.9723		0.8534	0.7803	0.7096
2283		Ascorbate and Aldarate Metabolism	gulono-1,4-lactone	GC/MS	33454	C01040	HMDB03466		3.46	1.56	2.73	1.55	0.93	0.6	0.7	0.73	1.05					0.0213	0.3066	0.8435	0.7176	0.1155	0.4363	0.1057	1	0.8865	0.8634	0.1387	0.6862	0.0391	0.1639	0.1153	0.1319	0.6453	0.6906	0.1132	0.249	0.529	0.5282	0.0589	0.9723		0.6426	0.9987	0.5974
2287			threonate	GC/MS	27738	C01620	HMDB00943		0.73	0.68	2.23	0.97	0.3	0.31	0.9	0.91	1.01					0.6499	0.5041	0.7383	0.7071	0.02	0.3217	0.9706	1	0.0056	0.089	0.0051	0.4451	0.7505	0.5453	0.9393	0.4607	0.6975	0.7015	0.4875	0.4264	0.0117	0.0693	0.0217	0.968		1.9589	1.9017	0.5824
2288			arabonate	GC/MS	37516	C00878	HMDB00539		1.68	1.31	1.45	1.18	1.1	0.93	0.92	0.95	1.03					0.4957	0.4564	0.6932	0.7	0.3884	0.6106	0.8731	1	0.811	0.829	0.6902	0.973	0.5984	0.5038	0.9513	0.4647	0.5633	0.674	0.473	0.4239	0.9828	0.667	0.8228	0.9723		0.997	1.1812	1.0993
2290		Tocopherol Metabolism	alpha-tocopherol	GC/MS	1561	C02477	HMDB01893		0.67	0.68	0.93	1.15	0.9	0.78	1.17	1.25	1.07					0.248	0.4354	0.1715	0.5404	0.7688	0.7647	0.6539	1	0.618	0.7578	0.3454	0.8451	0.7162	0.5367	0.2594	0.2228	0.4313	0.6172	0.2759	0.378	0.8273	0.6353	0.4487	0.9723		1.3966	1.6041	1.2535
2292			beta-tocopherol	GC/MS	42316	C14152	HMDB06335		2.12	1.96	5.46	0.68	0.3	0.44	0.63	0.77	1.21					0.323	0.4404	0.1867	0.5404	0.0157	0.3007	0.1156	1	0.0185	0.1562	0.406	0.8748	0.0137	0.1148	0.0687	0.0951	0.5293	0.6666	0.0444	0.2317	0.0083	0.055	0.3858	0.9723		0.5208	0.356	0.1553
2294			delta-tocopherol	GC/MS	33418	C14151	HMDB02902		1.77	1.61	3.18	0.73	0.6	0.82	0.67	1.08	1.61					0.0562	0.3176	0.28	0.5929	0.0273	0.3457	0.5752	1	0.4353	0.7088	0.8249	0.9873	0.0108	0.1077	0.3322	0.2513	0.1124	0.4994	0.0156	0.2264	0.2376	0.3955	0.6335	0.9723		0.6218	0.4568	0.3744
2295			gamma-tocopherol	GC/MS	33420	C02483	HMDB01492		1.64	1.49	1.93	1.09	1.1	1.01	0.98	1.3	1.32					0.157	0.3858	0.2569	0.5744	0.1928	0.5228	0.7777	1	0.5214	0.7254	0.7189	0.9746	0.98	0.606	0.2907	0.2383	0.2973	0.5846	0.0847	0.2317	0.548	0.5352	0.9702	0.9939		0.6793	0.7402	0.7499
2298			gamma-CEHC	LC/MS neg	37462		HMDB01931		1.42	0.72	1	1.31	1.09	0.83	0.66	0.76	1.15					0.2773	0.4382	0.4759	0.6463	0.6547	0.732	0.4945	1	0.8895	0.8634	0.4117	0.8748	0.0044	0.0653	0.0794	0.104	0.2654	0.5789	0.7441	0.5123	0.6215	0.5683	0.1542	0.9723		0.8588	1.1215	0.9324
2299			gamma-CEHC glucuronide*	LC/MS neg	42381				2.89	1.35	1.74	1.57	1.21	0.77	0.73	0.73	1					0.0646	0.3176	0.6646	0.6894	0.3963	0.6159	0.2741	1	0.7619	0.8215	0.4266	0.8831	0.1926	0.2946	0.0697	0.0956	0.5667	0.674	0.2201	0.3472	0.6214	0.5683	0.2777	0.9723		0.453	0.71	0.5477
2300			alpha-CEHC glucuronide*	LC/MS neg	39346				0.75	0.9	0.93	1.44	1.13	0.79	1.72	1.4	0.81					0.3843	0.4461	0.3542	0.6383	0.8262	0.7905	0.4018	1	0.8837	0.8634	0.3257	0.8374	0.1209	0.251	0.2485	0.2191	0.7127	0.702	0.4175	0.4105	0.3294	0.4418	0.7286	0.9723		0.5904	0.8474	0.6656
2320		Hemoglobin and Porphyrin Metabolism	heme	LC/MS pos	41754				0.72	0.74	1.42	1.14	0.58	0.51	1.16	1.14	0.98					0.3312	0.4404	0.1466	0.5404	0.9005	0.7971	0.5096	1	0.4117	0.7087	0.1423	0.6862	0.7076	0.5336	0.6209	0.3623	0.8953	0.7591	0.3137	0.3897	0.446	0.4928	0.3703	0.9723		1.7387	1.9791	1.005
2321			bilirubin (Z,Z)	LC/MS neg	27716	C00486	HMDB00054		0.39	0.51	0.5	0.48	0.62	1.31	0.63	0.81	1.29					0.0201	0.3066	0.02	0.411	0.0436	0.3551	0.1881	1	0.4228	0.7088	0.6006	0.9365	0.0097	0.1041	0.5012	0.321	0.0559	0.4107	0.0152	0.2264	0.066	0.2091	0.893	0.9939		3.3956	1.6151	2.1186
2322			bilirubin (E,E)*	LC/MS pos	32586				0.63	0.79	0.73	0.62	0.76	1.22	0.78	0.88	1.13					0.0458	0.3176	0.3704	0.6463	0.265	0.5644	0.0332	1	0.2799	0.6654	0.2761	0.7899	0.5143	0.4808	0.4245	0.286	0.1516	0.5266	0.1468	0.2867	0.0757	0.2288	0.2184	0.9723		2.1634	1.3485	1.6414
2324			biliverdin	LC/MS pos	2137	C00500	HMDB01008		0.78	1.03	1.09	0.55	0.49	0.9	0.73	0.69	0.95					0.2167	0.4122	0.8153	0.7176	0.8115	0.7849	0.0161	1	0.0166	0.1477	0.9916	1	0.0184	0.1201	0.0221	0.0431	0.9954	0.7748	0.5085	0.4353	0.0018	0.0217	0.423	0.9723		2.0624	1.1371	1.0193
2325			I-urobilinogen	LC/MS neg	32426	C05790	HMDB04157		0.6	0.31	0.41	1.24	0.97	0.79	0.65	0.67	1.03					0.0866	0.3221	0.0357	0.4386	0.0315	0.3457	0.5416	1	0.2148	0.6359	0.5236	0.8952	0.8673	0.5733	0.3713	0.2679	0.2875	0.5846	0.0342	0.2317	0.3028	0.4297	0.7412	0.9723		2.3169	2.8699	2.2548
2326			D-urobilin	LC/MS pos	40084	C05795	HMDB04161		1.15	0.46	0.48	0.49	0.23	0.47	0.2	0.1	0.49					0.0428	0.3176	0.1332	0.5404	0.3729	0.6087	0.122	1	0.0124	0.1294	0.3095	0.8277	0.073	0.1974	0.0237	0.0452	0.577	0.6742	0.0861	0.2317	0.0052	0.0421	0.46	0.9723		5.2299	2.5393	1.2
2327			L-urobilin	LC/MS pos	40173	C05793	HMDB04159		0.63	0.21	0.09	1.3	0.48	0.37	0.44	0.07	0.16					0.0655	0.3176	0.0022	0.4067	0.02	0.3217	0.8548	1	0.1489	0.561	0.1053	0.6862	0.023	0.1311	0.0003	0.0031	0.1034	0.4993	0.0036	0.1707	0.0101	0.0649	0.4819	0.9723		2.9964	3.9035	1.4283
2347		Vitamin B6 Metabolism	pyridoxate	LC/MS neg	31555	C00847	HMDB00017		1.28	1.74	2.09	1.1	1.17	1.06	1.5	1.92	1.28					0.4484	0.4556	0.4142	0.6463	0.3576	0.6052	0.7287	1	0.634	0.768	0.8968	1	0.4069	0.433	0.1951	0.1859	0.6152	0.677	0.3178	0.3897	0.5838	0.5547	0.9852	0.9939		0.8866	0.9791	1.0365
2349	Xenobiotics	Benzoate Metabolism	hippurate	LC/MS neg	15753	C01586	HMDB00714		1.74	0.8	1.18	0.99	1.13	1.14	0.46	0.76	1.68					0.7726	0.5408	0.2542	0.5744	0.4128	0.6228	0.9464	1	0.9206	0.8698	0.9741	1	0.051	0.1744	0.1892	0.1833	0.5378	0.6697	0.3535	0.3951	0.6196	0.5683	0.7061	0.9723		2.1641	2.1377	2.4383
2353			2-hydroxyhippurate (salicylurate)	LC/MS neg	18281	C07588	HMDB00840		1.22	4.93	0.51	0.16	6.07	36.81	0.67	2.53	3.78					0.3151	0.4404	0.951	0.744	0.2457	0.5524	0.2158	1	0.5739	0.7455	0.075	0.6862	0.7101	0.5341	0.4578	0.3013	0.2673	0.5789	0.3671	0.3963	0.1108	0.2812	0.4852	0.9723		2.3588	0.3892	14.3278
2354			3-hydroxyhippurate	LC/MS neg	39600		HMDB06116		0.38	0.13	0.23	1.39	1.45	1.05	0.49	0.87	1.77					0.3534	0.4461	0.0655	0.5207	0.0959	0.4209	0.8886	1	0.5941	0.7455	0.5015	0.8917	0.0163	0.1148	0.494	0.318	0.0867	0.4873	0.0816	0.2317	0.3206	0.4389	0.5855	0.9723		1.7156	2.3766	2.491
2355			4-hydroxyhippurate	LC/MS neg	35527		HMDB13678		1.49	0.8	2.22	1.26	1.05	0.84	0.67	1.57	2.33					0.7851	0.5451	0.6287	0.6894	0.6965	0.7483	0.81	1	0.9032	0.8666	0.7174	0.9746	0.2096	0.3045	0.9767	0.4712	0.2077	0.552	0.9421	0.5649	0.9374	0.6515	0.6217	0.9723		0.9233	1.1617	0.972
2380			O-methylcatechol sulfate	LC/MS neg	42496				1	0.36	0.93	1.3	0.84	0.65	0.47	0.78	1.65					0.9295	0.5688	0.2904	0.5954	0.5056	0.6786	0.8295	1	0.9694	0.8698	0.8595	0.9873	0.085	0.2073	0.2362	0.2122	0.6086	0.677	0.4616	0.4218	0.8161	0.6297	0.6209	0.9723		1.5129	1.9605	1.2697
2381			3-methyl catechol sulfate 1	LC/MS neg	42494				2.7	1.3	0.82	0.87	2.81	3.25	0.42	0.85	2.05					0.2012	0.4022	0.7557	0.7071	0.4529	0.6534	0.9149	1	0.0981	0.4715	0.1207	0.6862	0.0591	0.1772	0.2951	0.2402	0.4113	0.6117	0.7281	0.5123	0.2123	0.3774	0.1508	0.9723		0.4795	0.4151	1.3487
2383			4-methylcatechol sulfate	LC/MS neg	42493				1.37	0.76	0.83	1.06	0.77	0.73	0.59	0.47	0.8					0.4075	0.4461	0.1848	0.5404	0.2481	0.5549	0.9234	1	0.4502	0.7088	0.5094	0.8919	0.2439	0.3295	0.038	0.0628	0.3235	0.587	0.1479	0.2867	0.2596	0.4034	0.9057	0.9939		1.5433	1.6374	1.1925
2392			3-ethylphenylsulfate*	LC/MS neg	36848	C14386			1.99	1.18	1.33	1.06	0.92	0.87	0.63	0.61	0.98					0.3038	0.4404	0.6296	0.6894	0.9451	0.8077	0.432	1	0.638	0.7691	0.7511	0.9751	0.0444	0.1682	0.1869	0.1818	0.5027	0.6511	0.8063	0.5306	0.9743	0.6656	0.2676	0.9723		0.8743	0.9296	0.8064
2394			4-vinylphenol sulfate	LC/MS neg	36098	C05627	HMDB04072		8.86	1.63	2.58	4.9	3.53	0.72	0.9	1.03	1.14					0.0245	0.3066	0.4224	0.6463	0.72	0.7483	0.098	1	0.0777	0.3913	0.9084	1	0.8599	0.572	0.6019	0.3582	0.4848	0.6453	0.1559	0.2928	0.2367	0.3955	0.1642	0.9723		0.2597	1.2723	0.9165
2406		Xanthine Metabolism	caffeine	LC/MS pos	569	C07481	HMDB01847		2.41	1.09	0.98	0.53	0.76	1.43	0.24	0.31	1.3					0.4396	0.4538	0.7777	0.7086	0.9327	0.8032	0.3687	1	0.4734	0.72	0.854	0.9873	0.0098	0.1041	0.0061	0.0189	0.7953	0.7357	0.6286	0.4803	0.0839	0.247	0.8026	0.9723		1.5606	0.8226	1.1794
2407			paraxanthine	LC/MS pos	18254	C13747	HMDB01860		4.16	2.75	0.36	0.51	4.24	8.28	0.34	0.36	1.08					0.0963	0.3288	0.4482	0.6463	0.5461	0.6978	0.5097	1	0.6901	0.7852	0.2921	0.8119	0.0045	0.0653	0.0026	0.0105	0.7795	0.7342	0.3777	0.4	0.1674	0.3487	0.2041	0.9723		0.4637	0.2376	1.9677
2408			theobromine	LC/MS pos	18392	C07480	HMDB02825		0.47	0.91	1.57	0.51	0.35	0.69	1	1.19	1.19					0.8709	0.5548	0.7977	0.7144	0.8831	0.7971	0.9001	1	0.576	0.7455	0.6641	0.9622	0.6599	0.5171	0.6212	0.3623	0.9464	0.7607	0.9062	0.5555	0.7671	0.6184	0.9319	0.9939		2.0686	1.0579	0.7317
2409			theophylline	LC/MS neg	18394	C07130	HMDB01889		3.92	2.15	0.35	0.95	5.34	5.64	0.52	0.48	0.92					0.0672	0.3176	0.4717	0.6463	0.9709	0.8121	0.9583	1	0.5913	0.7455	0.556	0.9044	0.0368	0.1612	0.0293	0.0521	0.8735	0.7576	0.2292	0.3502	0.608	0.5663	0.3267	0.9723		0.3467	0.3285	1.8523
2410			1-methylurate	LC/MS neg	34395	C16359	HMDB03099		7.61	2.34	0.89	1.66	4.41	2.66	0.51	0.52	1.01					0.0046	0.1915	0.4253	0.6463	0.4757	0.6736	0.3301	1	0.1918	0.6171	0.735	0.9751	0.0121	0.1136	0.0475	0.0735	0.6148	0.677	0.071	0.2317	0.8681	0.6459	0.0669	0.9723		0.3506	0.5821	1.5466
2413			1,7-dimethylurate	LC/MS neg	34400	C16356	HMDB11103		6.29	2.14	0.45	1.07	4.36	4.07	0.36	0.31	0.86					0.0059	0.1915	0.3957	0.6463	0.8576	0.7954	0.9399	1	0.3734	0.7071	0.4148	0.8748	0.0026	0.0543	0.0027	0.0105	0.9412	0.7607	0.0771	0.2317	0.4099	0.4746	0.085	0.9723		0.1956	0.2097	0.8528
2415			1,3,7-trimethylurate	LC/MS neg	34404	C16361	HMDB02123		4.69	1.37	0.89	0.76	1.44	1.9	0.22	0.27	1.24					0.0275	0.3066	0.6733	0.6894	0.9378	0.8032	0.6634	1	0.9264	0.8698	0.598	0.9365	0.0003	0.0177	0.0016	0.0079	0.6278	0.6834	0.1572	0.2928	0.1028	0.2692	0.2346	0.9723		0.3843	0.2913	0.5521
2416			1-methylxanthine	LC/MS pos	34389	C16358	HMDB10738		1.6	1.16	0.53	0.79	2.01	2.54	0.57	0.67	1.17					0.3712	0.4461	0.7145	0.7034	0.4038	0.6228	0.6572	1	0.4475	0.7088	0.2314	0.7585	0.0776	0.2015	0.178	0.1767	0.6984	0.7015	0.8282	0.5317	0.3712	0.4519	0.417	0.9723		0.4943	0.3909	0.9911
2417			3-methylxanthine	LC/MS pos	32445	C16357	HMDB01886		1.1	0.56	0.96	1.25	0.76	0.61	0.64	0.66	1.04					0.9121	0.5624	0.141	0.5404	0.8913	0.7971	0.7414	1	0.5048	0.7224	0.3205	0.8344	0.0817	0.2059	0.1786	0.1767	0.7149	0.702	0.4055	0.4055	0.4771	0.5068	0.4677	0.9723		1.0324	1.2951	0.7856
2418			7-methylxanthine	LC/MS pos	34390	C16353	HMDB01991		0.85	1.13	1.34	0.61	0.6	0.98	0.82	0.94	1.16					0.8722	0.5548	0.8383	0.7176	0.5816	0.7181	0.5147	1	0.3718	0.7071	0.8074	0.9873	0.4764	0.4646	0.5461	0.338	0.9284	0.7607	0.7501	0.5123	0.515	0.5262	0.8705	0.9939		1.3051	0.8007	0.7833
2419			5-acetylamino-6-amino-3-methyluracil	LC/MS neg	34424	C16366	HMDB04400		6.09	2.29	0.59	0.9	3.07	3.42	0.34	0.3	0.88					0.0748	0.3176	0.4645	0.6463	0.7407	0.7535	0.8135	1	0.4649	0.7161	0.335	0.8451	0.0178	0.1201	0.0213	0.042	0.9957	0.7748	0.3064	0.3897	0.4202	0.4746	0.2312	0.9723		0.771	0.6918	2.3677
2421		Tobacco Metabolite	cotinine	LC/MS pos	553		HMDB01046		3.86	1.6	7.68	0.6	0.25	0.41	0.25	0.49	1.98					0.1401	0.3734	0.9735	0.7489	0.3061	0.5953	0.7717	1	0.537	0.7347	0.3656	0.871	0.0019	0.0505	0.0225	0.0434	0.4013	0.6117	0.3386	0.3951	0.2512	0.3984	0.2203	0.9723		0.4051	0.2411	0.0994
2469		Food Component/Plant	sucralose	LC/MS neg	36649	C12285	HMDB31554		2.12	0.54	0.97	1.97	1.59	0.81	0.5	0.73	1.45					0.5097	0.4606	0.1808	0.5404	0.7147	0.7483	0.2201	1	0.3097	0.6693	0.83	0.9873	0.3648	0.404	0.7608	0.4095	0.2336	0.5579	0.5908	0.4726	0.5652	0.5448	0.3238	0.9723		0.5029	0.9922	0.8006
2513			1,6-anhydroglucose	GC/MS	21049		HMDB00640		1.01	0.68	1.83	1.78	0.77	0.43	1.21	1.4	1.16					0.9402	0.573	0.715	0.7034	0.438	0.6388	0.5854	1	0.3837	0.7087	0.1598	0.7083	0.6406	0.5127	0.9126	0.4514	0.7282	0.7026	0.8882	0.5468	0.3662	0.4519	0.5149	0.9723		1.0129	1.8	0.7821
2516			2,3-dihydroxyisovalerate	GC/MS	38276	C04039	HMDB12141		1.36	1.23	1.16	0.97	1.11	1.14	0.88	0.95	1.08					0.4891	0.4556	0.5649	0.657	0.7241	0.7483	0.915	1	0.72	0.7973	0.642	0.9601	0.6299	0.5082	0.9666	0.4682	0.6668	0.6978	0.5125	0.4373	0.8293	0.6354	0.9422	0.9939		0.6198	0.6038	0.6903
2544			gluconate	GC/MS	587	C00257	HMDB00625		3.82	1.85	2.96	1.49	0.82	0.55	0.72	0.63	0.87					0.0384	0.3176	0.5052	0.6463	0.0513	0.3702	0.1995	1	0.6353	0.768	0.0818	0.6862	0.4756	0.4646	0.232	0.2105	0.6076	0.677	0.0634	0.2317	0.2012	0.3692	0.2676	0.9723		0.6819	1.0183	0.5567
2554			N-acetylalliin*	LC/MS neg	45404				0.75	1.07	1.75	1.19	0.87	0.73	1.7	2.01	1.18					0.3854	0.4461	0.7618	0.7071	0.7023	0.7483	0.8965	1	0.5884	0.7455	0.5025	0.8917	0.1144	0.2487	0.0759	0.1011	0.8003	0.7386	0.7531	0.5123	0.7068	0.6032	0.4296	0.9723		0.6193	0.738	0.5367
2584			cinnamoylglycine	LC/MS neg	38637				0.54	0.81	0.43	0.64	0.92	1.42	0.96	0.73	0.76					0.4826	0.4556	0.4892	0.6463	0.0526	0.3702	0.6168	1	0.5894	0.7455	0.3004	0.8166	0.3268	0.3861	0.1053	0.126	0.4902	0.6457	0.1704	0.3039	0.6605	0.581	0.367	0.9723		0.8751	0.5626	0.8016
2601			dihydroferulic acid	LC/MS neg	40481				1.07	1.04	1.11	1	1	1	0.97	1.03	1.06					0.6083	0.4915	0.7178	0.7034	0.4792	0.6736	1	1	1	0.8698	1	1	0.8131	0.5584	0.7615	0.4095	0.5908	0.677	0.3382	0.3951	0.9705	0.6654	0.9705	0.9939		0.5343	0.5343	0.5343
2612			erythritol	GC/MS	20699	C00503	HMDB02994		2.97	1.14	1.93	1.24	0.73	0.59	0.48	0.48	1					0.1367	0.3734	0.9059	0.7242	0.1897	0.5228	0.5216	1	0.3806	0.7087	0.1326	0.6862	0.0536	0.1744	0.043	0.0685	0.8754	0.7576	0.246	0.3559	0.1911	0.3658	0.2876	0.9723		0.9417	1.1684	0.6912
2633			homostachydrine*	LC/MS pos	33009	C08283	HMDB33433		1.27	1.04	1.43	0.96	0.81	0.84	0.79	0.91	1.15					0.506	0.4601	0.8657	0.7176	0.1214	0.4363	0.6437	1	0.223	0.6447	0.4453	0.8835	0.0352	0.1599	0.8133	0.4256	0.0651	0.4107	0.3499	0.3951	0.3309	0.442	0.3059	0.9723		0.9022	0.8691	0.7295
2684			piperine	LC/MS pos	33935	C03882	HMDB29377		0.27	0.26	0.52	0.85	0.73	0.86	0.82	1.4	1.72					0.0068	0.1982	0.0294	0.417	0.0874	0.4049	0.2455	1	0.3377	0.6995	0.8364	0.9873	0.4523	0.4524	0.3293	0.2513	0.0888	0.4915	0.0152	0.2264	0.369	0.4519	0.4291	0.9723		3.3845	2.8916	2.4861
2694			quinate	GC/MS	18335	C00296	HMDB03072		1.1	1.22	1.06	0.8	1.05	1.32	0.89	1.02	1.15					0.9882	0.5849	0.8625	0.7176	0.9933	0.816	0.6631	1	0.7521	0.8215	0.4534	0.8886	0.6262	0.5082	0.5734	0.3483	0.2976	0.5846	0.9442	0.5649	0.5205	0.5262	0.9765	0.9939		2.0345	1.6211	2.1413
2698			saccharin	LC/MS neg	21151	D01085	HMDB29723		28.4	6.69	21.71	1	1	1	0.24	0.76	3.25					0.1387	0.3734	0.334	0.637	0.2183	0.5334	1	1	1	0.8698	1	1	0.3328	0.3882	0.6563	0.3767	0.6139	0.677	0.094	0.2335	0.91	0.646	0.91	0.9939		0.0392	0.0392	0.0392
2700			S-allylcysteine	LC/MS pos	43239				0.31	0.33	0.94	1.06	0.53	0.5	1.14	1.61	1.4					0.0042	0.1915	0.0393	0.4537	0.5907	0.7249	0.8343	1	0.2553	0.652	0.3514	0.8516	0.2296	0.3195	0.0353	0.0591	0.3251	0.587	0.0157	0.2264	0.9111	0.646	0.1374	0.9723		2.2535	2.3967	1.1886
2715			stachydrine	LC/MS pos	34384	C10172	HMDB04827		1.78	0.77	1.03	1.73	1.82	1.05	0.75	1.06	1.4					0.7378	0.531	0.7597	0.7071	0.8347	0.7905	0.1752	1	0.1351	0.561	0.8859	0.9997	0.3096	0.3761	0.131	0.1442	0.589	0.677	0.9458	0.5649	0.1017	0.2692	0.7062	0.9723		0.8605	1.4905	1.563
2720			tartarate	GC/MS	15336	C00898	HMDB00956		0.43	0.22	3.55	4.5	0.32	0.07	2.29	2.68	1.17					0.2534	0.4354	0.0967	0.5404	0.5665	0.7126	0.3019	1	0.1836	0.6085	0.0208	0.4699	0.2725	0.3466	0.607	0.3603	0.5737	0.6742	0.3078	0.3897	0.0651	0.2081	0.1567	0.9723		1.2666	5.7006	0.4065
2723			thymol sulfate	LC/MS neg	36095	C09908	HMDB01878		0.26	0.27	1.01	0.61	0.48	0.78	0.65	1.88	2.89					0.3197	0.4404	0.0635	0.5207	0.3607	0.6052	0.7556	1	0.9977	0.8698	0.7578	0.9786	0.1481	0.2631	0.8519	0.4378	0.1094	0.4994	0.1385	0.2847	0.8879	0.6459	0.5339	0.9723		4.5405	2.7497	2.1584
2774		Drug	2-hydroxyacetaminophen sulfate*	LC/MS neg	33173				4.64	1.28	1.2	1.42	1.03	0.73	0.39	0.27	0.68					0.3176	0.4404	0.4982	0.6463	0.8442	0.795	0.9178	1	0.9922	0.8698	0.9256	1	0.5626	0.4887	0.0661	0.0928	0.1907	0.552	0.461	0.4218	0.6715	0.5845	0.6879	0.9723		0.3918	0.5575	0.4049
2775			2-methoxyacetaminophen sulfate*	LC/MS neg	33178				2.42	0.82	0.56	1.02	0.57	0.56	0.35	0.13	0.38					0.4766	0.4556	0.7466	0.7071	0.8641	0.7954	0.9943	1	0.8519	0.8518	0.8463	0.9873	0.4192	0.4353	0.0333	0.057	0.1637	0.5426	0.7164	0.508	0.4964	0.5179	0.7099	0.9723		0.4892	0.5001	0.2786
2776			3-(cystein-S-yl)acetaminophen*	LC/MS pos	34365				5.99	1.36	0.81	1.4	1.24	0.89	0.32	0.17	0.53					0.297	0.4404	0.7264	0.7054	0.8541	0.7954	0.7408	1	0.9559	0.8698	0.7829	0.9873	0.4398	0.4489	0.1093	0.1278	0.3813	0.6117	0.5016	0.4339	0.7434	0.6159	0.7035	0.9723		0.2396	0.3362	0.298
2777			3-(N-acetyl-L-cystein-S-yl) acetaminophen*	LC/MS pos	18299				2.35	1.67	0.72	1.27	1.07	0.84	0.9	0.33	0.36					0.4754	0.4556	0.5869	0.663	0.9953	0.816	0.9048	1	0.9722	0.8698	0.9324	1	0.9033	0.5838	0.1637	0.1668	0.1971	0.552	0.5986	0.4726	0.7625	0.6184	0.7819	0.9723		0.4446	0.5655	0.476
2778			4-acetaminophen sulfate	LC/MS neg	37475	C06804	HMDB59911		2.96	0.8	0.78	1.15	0.8	0.7	0.31	0.21	0.68					0.3131	0.4404	0.3335	0.637	0.7363	0.7535	0.955	1	0.903	0.8666	0.9478	1	0.8298	0.566	0.085	0.1076	0.1245	0.5115	0.3546	0.3951	0.6247	0.5691	0.7438	0.9723		1.1694	1.3399	0.937
2779			4-acetamidophenol	GC/MS	12032	C06804	HMDB01859		6.92	0.14	0.22	4.52	1.02	0.23	0.09	0.03	0.36					0.4082	0.4461	0.7561	0.7071	0.8825	0.7971	0.6011	1	0.996	0.8698	0.6046	0.9365	0.232	0.3196	0.0655	0.0925	0.4774	0.6377	0.8707	0.5395	0.6408	0.573	0.556	0.9723		0.8656	3.9109	0.8859
2780			p-acetamidophenylglucuronide	LC/MS neg	33423		HMDB10316		3.42	0.66	0.79	1.27	1.02	0.8	0.25	0.23	0.95					0.3133	0.4404	0.4747	0.6463	0.7945	0.7797	0.9682	1	0.9978	0.8698	0.9704	1	0.5666	0.4887	0.1149	0.1319	0.2966	0.5846	0.4158	0.4105	0.7585	0.6182	0.7633	0.9723		0.6744	0.8544	0.6856
2782			salicyluric glucuronide*	LC/MS neg	33384				5.89	16.33	1.38	0.1	0.89	9.2	0.27	0.21	0.78					0.8991	0.559	0.2219	0.5541	0.8964	0.7971	0.1634	1	0.77	0.8215	0.0939	0.6862	0.7949	0.5573	0.9902	0.4738	0.8083	0.7387	0.6256	0.4793	0.2216	0.3818	0.3293	0.9723		0.4456	0.0433	0.3985
2783			ibuprofen acyl glucuronide	LC/MS neg	38326				1.08	1	1	1	1	1	0.93	0.93	1					0.397	0.4461	0.9919	0.7489	0.9821	0.8132	1	1	1	0.8698	1	1	0.1855	0.2938	0.1814	0.1779	0.9593	0.7607	0.633	0.4809	0.7833	0.6219	0.7833	0.9723		0.5626	0.5626	0.5626
2784			ibuprofen	LC/MS neg	17799	D00126	HMDB01925		4.38	18.13	1.35	0.41	0.44	1.08	1.7	0.14	0.08					0.9658	0.5772	0.7422	0.7071	0.9049	0.7987	0.3402	1	0.3513	0.7057	0.9825	1	0.3037	0.3738	0.0482	0.0738	0.3091	0.587	0.948	0.5649	0.197	0.3692	0.8747	0.9939		0.3517	0.1441	0.1557
2785			2-hydroxyibuprofen	LC/MS pos	43330				1.59	13.89	2.45	0.09	0.06	0.66	0.76	0.09	0.12					0.8314	0.5493	0.3378	0.637	0.8675	0.7954	0.2221	1	0.1642	0.5754	0.8612	0.9873	0.487	0.4707	0.006	0.0189	0.0315	0.3191	0.5962	0.4726	0.0455	0.1699	0.6397	0.9723		1.6966	0.147	0.0966
2787			carboxyibuprofen	LC/MS neg	43333				18.3	11.18	1.08	0.69	0.69	1	0.42	0.04	0.1					0.3773	0.4461	0.4058	0.6463	0.9765	0.8121	0.7068	1	0.7068	0.7939	1	1	0.3934	0.4231	0.0304	0.0532	0.1653	0.5426	0.4019	0.4034	0.4076	0.4746	0.7517	0.9723		0.443	0.3038	0.3038
2819			atenolol	LC/MS pos	38658	D00235	HMDB01924		1	1	1	1	1	1	1	1	1																														1	1	1
2850			desmethylnaproxen sulfate*	LC/MS neg	34346				73.8	6.67	1.16	1	1	1	0.09	0.02	0.17					0.1689	0.3958	0.2659	0.5764	0.9295	0.8029	1	1	1	0.8698	1	1	0.5526	0.4887	0.0078	0.0212	0.0312	0.3191	0.2906	0.3783	0.4184	0.4746	0.4184	0.9723		0.0766	0.0766	0.0766
2851			desvenlafaxine	LC/MS pos	43334				1	1	1	1	1	1	1	1	1																														1	1	1
2858			doxycycline	LC/MS pos	39273				1	1	1	1	1	1	1	1	1																														1	1	1
2862			escitalopram	LC/MS pos	40459		HMDB05028		0.14	0.28	3.84	1.12	0.37	0.33	2.16	9.93	4.59					0.1301	0.3723	0.0678	0.521	0.9721	0.8121	0.3933	1	0.1482	0.561	0.0241	0.4699	0.393	0.4231	0.2387	0.2128	0.7212	0.702	0.2075	0.3419	0.1655	0.3487	0.0672	0.9723		0.7506	0.8421	0.2799
2870			furosemide	LC/MS neg	43009	D00331	HMDB01933		1.05	0.14	1.22	5.39	0.58	0.11	0.73	0.67	0.92					0.0538	0.3176	0.0096	0.411	0.2892	0.5933	0.6958	1	0.3045	0.6683	0.159	0.7083	0.4495	0.4521	0.8907	0.4475	0.5456	0.6697	0.0252	0.2264	0.5222	0.5262	0.3077	0.9723		0.848	4.5703	0.4903
2873			gabapentin	LC/MS pos	38686	D00332	HMDB05015		0.56	0.45	11.78	1.17	0.03	0.02	0.94	0.54	0.58					0.5223	0.4633	0.4933	0.6463	0.7535	0.7579	0.9539	1	0.0579	0.3392	0.051	0.6014	0.9858	0.6062	0.3114	0.2485	0.3152	0.587	0.7087	0.506	0.0465	0.1699	0.3337	0.9723		0.1884	0.2196	0.0049
2876			hydrochlorothiazide	LC/MS neg	39625	C07041	HMDB01928		2.4	1.64	1.45	1	1	1	0.69	0.6	0.88					0.3775	0.4461	0.5627	0.657	0.7234	0.7483	1	1	1	0.8698	1	1	0.3337	0.3882	0.1074	0.1271	0.4879	0.6457	0.508	0.4353	0.7566	0.6181	0.7566	0.9723		0.0952	0.0952	0.0952
2879			hydroxybupropion*	LC/MS pos	32882		HMDB12235		1.07	1	1.05	1	1	1	0.93	0.98	1.05					0.4907	0.4556	0.9884	0.7489	0.6198	0.7308	1	1	1	0.8698	1	1	0.1423	0.2573	0.6823	0.3858	0.2999	0.5846	0.621	0.4793	0.7928	0.6219	0.7928	0.9723		0.5347	0.5347	0.5347
2881			hydroxypioglitazone (M-IV)	LC/MS neg	43580				1.26	1.19	1	1	1	1	0.95	0.8	0.84					0.5185	0.4633	0.4338	0.6463	0.9701	0.8121	1	1	1	0.8698	1	1	0.7891	0.5573	0.1949	0.1859	0.1183	0.4995	0.5403	0.4548	0.7463	0.6159	0.7463	0.9723		0.3286	0.3286	0.3286
2896			lidocaine	LC/MS pos	35661	D00358	HMDB14426		1	1	1	1	1	1	1	1	1																														1	1	1
2897			lipitor	LC/MS neg	38619	D00887	HMDB05006		0.93	0.55	0.56	1.2	1.6	1.33	0.71	0.96	1.35					0.8256	0.5493	0.5424	0.657	0.507	0.6786	0.8257	1	0.5903	0.7455	0.7499	0.9751	0.4478	0.4521	0.7755	0.4154	0.6467	0.6906	0.5844	0.4726	0.879	0.6459	0.8002	0.9723		0.3257	0.3903	0.5209
2906			metoprolol	LC/MS pos	18037	D02358	HMDB01932		0.43	0.24	0.68	1.24	0.9	0.73	0.69	1.43	2.09					0.2779	0.4382	0.2036	0.5541	0.9596	0.8121	0.8732	1	0.346	0.7057	0.2716	0.7899	0.8936	0.5805	0.5607	0.3442	0.4731	0.6377	0.3439	0.3951	0.77	0.6184	0.3739	0.9723		0.625	0.7722	0.5619
2907			metoprolol acid metabolite*	LC/MS pos	34109				2.65	0.94	4.21	6.89	0.87	0.13	2.45	1.38	0.56					0.377	0.4461	0.1667	0.5404	0.6263	0.7308	0.6433	1	0.4613	0.7161	0.2328	0.7585	0.7431	0.5449	0.6251	0.3628	0.8634	0.7548	0.2855	0.3783	0.4872	0.5127	0.6072	0.9723		1.1359	7.8278	0.9836
2910			mirtazapine	LC/MS pos	40437				1	1	1	1	1	1	1	1	1																														1	1	1
2914			naproxen	LC/MS neg	12122	C01517	HMDB01923		19.59	4.59	0.57	1	2.4	2.4	0.23	0.07	0.3					0.17	0.3958	0.2936	0.5986	0.3881	0.6106	1	1	0.2541	0.652	0.2541	0.7899	0.4932	0.471	0.0257	0.0471	0.1059	0.4993	0.5067	0.4353	0.9427	0.6531	0.0924	0.9723		0.1889	0.1889	0.4527
2925			omeprazole	LC/MS neg	38600	C07324	HMDB01913		0.77	0.31	0.4	2.67	1.93	0.72	1.06	1.01	0.95					0.7881	0.5456	0.0352	0.4386	0.1374	0.4536	0.0854	1	0.1418	0.561	0.7935	0.9873	0.9904	0.6078	0.5145	0.3234	0.5182	0.6631	0.0825	0.2317	0.1902	0.3658	0.2893	0.9723		0.6106	1.628	1.1776
2929			pantoprazole	LC/MS neg	38609	C11806	HMDB05017		0.4	0.29	1.55	0.27	0.07	0.25	0.2	0.26	1.3					0.097	0.3288	0.2105	0.5541	0.6776	0.7432	0.4833	1	0.1528	0.561	0.4588	0.8894	0.5526	0.4887	0.6572	0.3767	0.8925	0.7591	0.1452	0.2867	0.3295	0.4418	0.5436	0.9723		1.8063	0.4899	0.1204
2938			pivaloylcarnitine	LC/MS pos	35432		HDMB41993		6.88	5.48	1.58	1.58	1.37	0.86	1.26	0.31	0.25					0.0808	0.3211	0.0617	0.5173	0.5049	0.6786	0.3964	1	0.544	0.7347	0.8078	0.9873	0.053	0.1744	0.3128	0.2485	0.0046	0.2202	0.0739	0.2317	0.1894	0.3658	0.4723	0.9723		0.4111	0.6514	0.5627
2950			rosuvastatin	LC/MS neg	40421	D01915	HMDB15230		2.01	1.36	1.62	1	1	1	0.68	0.8	1.19					0.2692	0.4363	0.5699	0.657	0.3438	0.6018	1	1	1	0.8698	1	1	0.1535	0.2632	0.6828	0.3858	0.3184	0.587	0.3199	0.3897	0.8036	0.6242	0.8036	0.9723		0.356	0.356	0.356
2952			salicylate	LC/MS neg	1515	C00805	HMDB01895		0.39	1.02	0.3	0.1	1.07	11.22	0.25	0.82	3.3					0.4124	0.4461	0.9946	0.7489	0.1586	0.495	0.1701	1	0.6897	0.7852	0.0791	0.6862	0.1972	0.2959	0.7775	0.4154	0.3241	0.587	0.2904	0.3783	0.0897	0.2543	0.516	0.9723		2.3557	0.2241	2.5149
2974			warfarin	LC/MS neg	43335				0.96	0.61	0.77	1.46	1.09	0.75	0.94	0.88	0.93					0.7554	0.538	0.0469	0.4925	0.3441	0.6018	0.0192	1	0.7204	0.7973	0.0443	0.6014	0.724	0.5391	0.2414	0.2143	0.4	0.6117	0.2298	0.3502	0.0578	0.1957	0.0723	0.9723		0.492	0.7195	0.5375
3008		Chemical	heptaethylene glycol	LC/MS pos	38154				0.47	0.3	2.2	1.07	0.1	0.09	0.68	0.46	0.68					0.5403	0.4721	0.3998	0.6463	0.5013	0.6786	0.9606	1	0.0681	0.3597	0.0755	0.6862	0.6137	0.5059	0.161	0.1649	0.3525	0.5981	0.7062	0.506	0.0504	0.1801	0.4409	0.9723		6.4115	6.8816	0.6302
3009			octaethylene glycol	LC/MS pos	42361				0.43	0.51	2.98	0.54	0.06	0.11	0.63	0.4	0.63					0.2489	0.4354	0.7221	0.7034	0.4153	0.6237	0.3341	1	0.0256	0.1995	0.19	0.7522	0.6266	0.5082	0.3318	0.2513	0.6129	0.677	0.7449	0.5123	0.0526	0.1841	0.2799	0.9723		13.9316	7.4642	0.7989
3015			1,2-propanediol	GC/MS	38002	C00583	HMDB01881		1.36	1.11	1.86	0.85	0.42	0.49	0.69	0.57	0.83					0.3305	0.4404	0.7359	0.7071	0.0449	0.3551	0.661	1	0.0071	0.098	0.0217	0.4699	0.0564	0.1744	0.0004	0.0035	0.0631	0.4107	0.0827	0.2317	0.0004	0.0065	0.4497	0.9723		1.1711	0.9952	0.49
3026			O-sulfo-L-tyrosine	LC/MS neg	45413				1.52	1.29	1.39	1.15	1.09	0.94	0.98	0.99	1.01					0.3734	0.4461	0.7489	0.7071	0.664	0.7343	0.4937	1	0.6798	0.7852	0.7849	0.9873	0.7189	0.5367	0.5869	0.3529	0.8447	0.7436	0.545	0.4548	0.8941	0.646	0.7146	0.9723		0.8681	1.002	0.9439
3060			2-ethylhexanoate (isobar with 2-propylpentanoate)	LC/MS neg	35490				0.97	1.12	1.17	0.68	0.61	0.9	0.78	0.73	0.94					0.3177	0.4404	0.5957	0.6701	0.5876	0.7233	0.1636	1	0.1322	0.561	0.9074	1	0.6028	0.5038	0.4807	0.3122	0.8395	0.7431	0.9621	0.5671	0.1914	0.3658	0.4919	0.9723		1.5185	1.026	0.9237
3063			2-hydroxyisobutyrate	GC/MS	22030		HMDB00729		1.26	0.77	1.04	1.41	1.09	0.77	0.87	0.9	1.04					0.9	0.559	0.346	0.6383	0.746	0.7535	0.2379	1	0.5579	0.7455	0.0807	0.6862	0.6102	0.5059	0.5325	0.332	0.896	0.7591	0.8511	0.5346	0.2649	0.4078	0.2643	0.9723		1.0651	1.507	1.1587
3083			dexpanthenol	LC/MS pos	38314	D03726	HMDB04231		1	1	1	1	1	1	1	1	1																														1	1	1
3091			glycerol 2-phosphate	GC/MS	27728	C02979	HMDB02520		0.46	0.51	2.49	0.99	0.33	0.33	1.09	1.8	1.64					0.2544	0.4354	0.1776	0.5404	0.407	0.6228	0.9612	1	0.1835	0.6085	0.1995	0.7522	0.6764	0.5218	0.7305	0.3997	0.4501	0.6299	0.3158	0.3897	0.5512	0.5352	0.263	0.9723		2.6137	2.5883	0.8653
3092			glycolate (hydroxyacetate)	GC/MS	15737	C00160	HMDB00115		0.92	0.74	0.78	1.15	1.03	0.9	0.92	0.87	0.95					0.4931	0.4556	0.0544	0.5151	0.1391	0.4536	0.4506	1	0.8858	0.8634	0.37	0.871	0.2635	0.3409	0.0573	0.0845	0.3955	0.6117	0.0895	0.2317	0.4437	0.4918	0.4924	0.9723		1.2376	1.4225	1.277
3113			phenylcarnitine*	LC/MS pos	43265				1.25	0.66	0.74	1.07	1.13	1.06	0.56	0.67	1.2					0.7848	0.5451	0.1683	0.5404	0.2613	0.5624	0.901	1	0.7575	0.8215	0.6651	0.9622	0.0125	0.1136	0.254	0.2209	0.1729	0.5493	0.2441	0.3549	0.4136	0.4746	0.5554	0.9723		1.1054	1.1837	1.2538
3125			trizma acetate	GC/MS	20710	C07182			0.11	3.5	10.86	0.81	0.1	0.12	26.3	10.04	0.38					0.065	0.3176	0.372	0.6463	0.6535	0.732	0.9895	1	0.0741	0.3823	0.0762	0.6862	0.0586	0.1772	0.348	0.2599	0.3493	0.5981	0.3166	0.3897	0.1328	0.3199	0.1298	0.9723		3.189	2.5982	0.3201
[truncated: 16 more columns]

## Sheet: OrigScale
														1	2	3	4	5	6	7	8	9	10	11	12	13	14	15	1	2	3	4	5	6	7	8	9	10	11	12	13	14	15	16	17	18	19	20	21
													SAMPLE_NAME	CASE-00205	CASE-00206	CASE-00207	CASE-00208	CASE-00209	CASE-00210	CASE-00211	CASE-00212	CASE-00213	CASE-00214	CASE-00215	CASE-00216	CASE-00217	CASE-00218	CASE-00219	CASE-00220	CASE-00221	CASE-00222	CASE-00223	CASE-00224	CASE-00225	CASE-00226	CASE-00227	CASE-00228	CASE-00229	CASE-00230	CASE-00231	CASE-00232	CASE-00233	CASE-00234	CASE-00235	CASE-00236	CASE-00237	CASE-00238	CASE-00239	CASE-00240
													SAMPLE_ID	1840520	1840521	1840522	1840523	1840524	1840525	1840526	1840527	1840528	1840529	1840530	1840531	1840532	1840533	1840534	1840535	1840536	1840537	1840538	1840539	1840540	1840541	1840542	1840543	1840544	1840545	1840546	1840547	1840548	1840549	1840550	1840551	1840552	1840553	1840554	1840555
													CLIENT_IDENTIFIER	M10A	M10B	M10C	M19A	M19C	M19D	M20A	M20B	M20C	M21A	M21B	M21C	M22A	M22B	M22C	M3A	M3B	M3C	M4A	M4B	M4D	M6	M6C	M6D	M9A	M9C	M9D	M13A	M13B	M18A	M18B	M18D	M24A	M24B	M24E	M23A
													GROUP_DESCRIPTION	CON Pre	CON Mid	CON Post	CON Pre	CON Mid	CON Post	CON Pre	CON Mid	CON Post	CON Pre	CON Mid	CON Post	CON Pre	CON Mid	CON Post	Abx Pre	Abx Mid	Abx Post	Abx Pre	Abx Mid	Abx Post	Abx Pre	Abx Mid	Abx Post	Abx Pre	Abx Mid	Abx Post	Abx Pre	Abx Mid	Abx Pre	Abx Mid	Abx Post	Abx Pre	Abx Mid	Abx Post	Abx Pre
													RUN_DAY	3	3	3	2	2	2	1	1	1	1	1	1	2	2	2	2	2	2	2	2	2	3	3	3	3	3	3	1	1	2	2	2	3	3	3	1
													SUBJECT_ID	M10	M10	M10	M19	M19	M19	M20	M20	M20	M21	M21	M21	M22	M22	M22	M3	M3	M3	M4	M4	M4	M6	M6	M6	M9	M9	M9	M13	M13	M18	M18	M18	M24	M24	M24	M23
													TIME	Before	During	After	Before	During	After	Before	During	After	Before	During	After	Before	During	After	Before	During	After	Before	During	After	Before	During	After	Before	During	After	Before	During	Before	During	After	Before	During	After	Before
													TREATMENT	CTRL	CTRL	CTRL	CTRL	CTRL	CTRL	CTRL	CTRL	CTRL	CTRL	CTRL	CTRL	CTRL	CTRL	CTRL	TX	TX	TX	TX	TX	TX	TX	TX	TX	TX	TX	TX	TX	TX	TX	TX	TX	TX	TX	TX	TX
PATHWAY_SORTORDER	BIOCHEMICAL	SUPER_PATHWAY	SUB_PATHWAY	COMP_ID	PLATFORM	CHEMICAL_ID	RI	MASS	CAS	PUBCHEM	CHEMSPIDER	KEGG	Group HMDB_ID	Ctrl Pre-Tx	Ctrl Mid-Tx	Ctrl Post-Tx	Ctrl Pre-Tx	Ctrl Mid-Tx	Ctrl Post-Tx	Ctrl Pre-Tx	Ctrl Mid-Tx	Ctrl Post-Tx	Ctrl Pre-Tx	Ctrl Mid-Tx	Ctrl Post-Tx	Ctrl Pre-Tx	Ctrl Mid-Tx	Ctrl Post-Tx	ABX Pre-Tx	ABX Mid-Tx	ABX Post-Tx	ABX Pre-Tx	ABX Mid-Tx	ABX Post-Tx	ABX Pre-Tx	ABX Mid-Tx	ABX Post-Tx	ABX Pre-Tx	ABX Mid-Tx	ABX Post-Tx	ABX Pre-Tx	ABX Mid-Tx	ABX Pre-Tx	ABX Mid-Tx	ABX Post-Tx	ABX Pre-Tx	ABX Mid-Tx	ABX Post-Tx	ABX Pre-Tx
1069	1,11-undecanedicarboxylate	Lipid	Fatty Acid, Dicarboxylate	43027	LC/MS Neg	100004262	3578	243.2	505-52-2	10458	10026		HMDB02327	15981	17952	3434	39507	30513	23429	11313	8317	5843	96892	33779	3354	24507	18435	9390	138028	26228	46328	495576	91088	215077	8186	24454	14256	30295	26804	68453	62231	60320	100280	35091	6503	27795	49680	33779	18346
1466	1,2-dipalmitoylglycerol	Lipid	Diacylglycerol	11953	GC/MS	850	2600	145	40290-32-2	99931	90288		HMDB07098	148900	547789	178260	205760	834569	382527				559614		580599	538040	499665	652915	485064	355479	588716	762838	875505	572797	242948	191246	127810	386135	521469	558212		417494	893402	732756	651824	719205	621243	810771
3015	1,2-propanediol	Xenobiotics	Chemical	38002	GC/MS	100001176	1041	117	57-55-6	1030	13835224	C00583	HMDB01881	123810808	162317936	41768984	89670448	122128944	81345800	97846216	70647760	54551316	238747120	108481072	52981664	95643024	85128088	39508412	114048504	74085304	126229072	360025792	131010160	185623136	41336492	109645136	70701784	110904728	174283520	94636112	150931984	92669264	301350720	134555808	62435332	83926976	159583184	139815792	147221984
2415	1,3,7-trimethylurate	Xenobiotics	Xanthine Metabolism	34404	LC/MS Neg	100001397	1988	209.1	5415-44-1	79437	71754	C16361	HMDB02123	3123					8582							2594	2281		2996	4834	5136							7907	4906	4763	6108					5660			26167
1467	1,3-dipalmitoylglycerol	Lipid	Diacylglycerol	35728	GC/MS	1730	2637	371.3	26657-95-4	68149	61457		HMDB31011	59248	206456	136386	149399	325651	176521	113389	177560		223733		312021	265798	134375	218752	356415	233233	254001	281671	381045	186705	250089	102751	64518	303831	361885	211902		550908	378926	265716	327869	578645	462881	673997	123290
735	1,5-anhydroglucitol (1,5-AG)	Carbohydrate	Glycolysis, Gluconeogenesis, and Pyruvate Metabolism	20675	GC/MS	100000580	1788.7	217.1	154-58-5	64960		C07326	HMDB02712	10794560	14060885	11958090	14690598	14142152	15863455	4459663	3999272	3673382	13132575	12064215	9471729	14565001	14633427	13849588	1206320	1081398	1316831	1102947	1301473	1000246	7090414	5365904	5514569	7791157	7211892	8187438	2238062	2407539				853472	846216	1239532	13433077
2513	1,6-anhydroglucose	Xenobiotics	Food Component/Plant	21049	GC/MS	100000939	1679.5	204.1	498-07-7	2724705	9587432		HMDB00640	1138793	2823985	968580	298073	220267		778800	2005811	536684		96510		852534	377113	814865	40019	127180	61738	629359	201617	1257260	1350462	519577	215299	625530	3014306	942201			740467	613741	567641	1090471	1639745	615496	237269
2413	1,7-dimethylurate	Xenobiotics	Xanthine Metabolism	34400	LC/MS Neg	100001399	1607	195.1	33868-03-0	91611	82720	C16356	HMDB11103		2513				24180	1138						2039			3293	9941	7472			1760			4038	10808	11897	2771	6739				1553	9665			11109
1366	1-arachidonoylglycerophosphocholine (20:4n6)*	Lipid	Lysolipid	33228	LC/MS Pos	100001551	5554	544.3			21403155	C05208		299604	417019	265406	1475205	1023667	1904075	260228	370980	398962	1078516	1024194	624081	1363037	1247233	1003164	1281856	310425	1266541	1703362	2049410	2271696	1603395	2373607	2213429	1738706	1067498	1896221	950429	1031999	50613	102724	547069	914025	1930697	1611697	915717
1395	1-arachidonoylglycerophosphoethanolamine*	Lipid	Lysolipid	35186	LC/MS Neg	100001571	5731	500.3		42607465	21403171		HMDB11517	141796	239040	383418	344695	338587	299579	169652	392336	189365	756602	584521	207134	853171	996155	528912	898507	1243113	478839	1637097	2337421	1359915	1016281	563303	509827	342420	296538	1513506	318005	608078	96551	730358	429716	413381	944353	540320	267124
1416	1-arachidonoylglycerophosphoinositol*	Lipid	Lysolipid	34214	LC/MS Neg	100001654	5479	619.4						130275	221663	136709	146881	251360	95795	42425	30457	41482	279777	351125	209962	263986	203778	178890	298451	261756	126012	917208	603893	1606122	178701	174603	103172	119179	138879	371445	201043	189716	126286	170237	168840	234395	406756	298773	103165
1427	1-arachidonoylglyercophosphate	Lipid	Lysolipid	42768	LC/MS Neg	100004442	5488.5	457.3	799268-65-8					104735	145774	41154	311872	120984	60372	101847	116777	70538	408833	258524	216910	224003	192529	123002	350673	77895	221660	381892	151176	531662	80267	160427	158758	268661	168001	337190	169370	173318	228957	239905	35842	204956	311053	162711	114231
1456	1-arachidonylglycerol	Lipid	Monoacylglycerol	34397	LC/MS Neg	100001433	5937	303.4	35474-99-8	5282281	4445452	C13857	HMDB11572	17801	30382	16981	37311	62093	34659	15377	19728	8638	64152	98016	69802	34701	60637	26017	115982	100457	72887	76159	109720	83881	61880	47902	40463	63224	125825	64235	25840	132801	34692	42581	37619	133601	128716	95875	41509
1360	1-dihomo-linoleoylglycerophosphocholine (20:2n6)*	Lipid	Lysolipid	33871	LC/MS Pos	100001553	5696	548.3			21403157						139376		60618	28315	36760	60374	64763		23470	91949	116963	73023	60131		83745	48077		58154	46116	126189	78399	82243		61228					21205	53484	89098	36945	62590
1373	1-docosahexaenoylglycerophosphocholine (22:6n3)*	Lipid	Lysolipid	33822	LC/MS Pos	100001566	5518	568.4			21403169			112129	69755	70100	296934	160300	287128	52293	77130	90769	253806	232971	101909	199284	187600	197996	359934	54339	160816	538568	740983	779659	294738	590801	371312	276008	137386	415817	242306	281860			115418	196160	406760	245013	119998
1402	1-docosahexaenoylglycerophosphoethanolamine*	Lipid	Lysolipid	44633	LC/MS Neg	100002060	5650	524.3						121763	116276	300245	186966	186023	201594	41388	137442	63256	527300	469253	143676	555719	714406	299673	581176	952956	281646	1422308	4200241	1073422	783676	283587	299778	221973	192203	1056900	311356	575397	82380	522133	200645	260471	673537	276408	100690
1370	1-docosapentaenoylglycerophosphocholine (22:5n3)*	Lipid	Lysolipid	37231	LC/MS Pos	100002063	5584	570.4									108035	53211	109880				76492	100653	22628	70354	88272	159073	108381		80211	156668	160762	227616	101975	164950	168508	112127		135156	108035	102653			24836	45142	126675	77337
1368	1-eicosapentaenoylglycerophosphocholine (20:5n3)*	Lipid	Lysolipid	44563	LC/MS Pos	100005351	5519.6	542.4						164717	45114	33254	100173	77250	109468		95354	62799	127863	96461		115551	102638	90614	166329	81266	95619	183627	219776	234002	163754	190373	231488	70983	125575	126758	318377	245049	184682		155507	48198	126691	121385	74115
1400	1-eicosapentaenoylglycerophosphoethanolamine*	Lipid	Lysolipid	44626	LC/MS Neg	100004552	5560.7	498.4							8174	14755	7715	27774	11736		12292	9814	21323	18379	8886	19459	36758	61084	33335	31336	22979	67305	129798	115947	18241	19372	58870	5928	22698	61656	45905	43048	5389	11176	21411	14332	35682	73128	9149
1364	1-eicosatrienoylglycerophosphocholine (20:3)*	Lipid	Lysolipid	33821	LC/MS Pos	100001552	5600	546.4			21403156			62816	88700	79387	478192	303192	581367	108726	134023	148605	352255	290044	168818	427135	415206	396787	336540	75646	304345	266960	244472	410568	287483	812212	974826	242422	200369	547320	182293	327239			137355	240161	382927	275373	230224
1399	1-eicosatrienoylglycerophosphoethanolamine*	Lipid	Lysolipid	44630	LC/MS Neg	100005371	5777	502.3						5652	16623	17181	40976	43302	36099	18905	29041	26343	55791	46516	13565	72280	108735	95780	99036	67618	51270	86001	104422	101966	29397	107062	84396	21249	27348	150546	14001	45922	5701	16566	70298	53505	118704	69194	22667
1357	1-linolenoylglycerophosphocholine (18:3n3)*	Lipid	Lysolipid	44562	LC/MS Pos	100005350	5527.9	518.4									128416	79802	123276	75061	120832	105506			42945	141014	167894	189495	65300		130025	78605	128868	68321	61931	299973	282357	80057	75003	90141	71628	59101			34471	67916	75448	206699	83346
1355	1-linoleoylglycerophosphocholine (18:2n6)	Lipid	Lysolipid	34419	LC/MS Pos	100001395	5574	520.4		11988421	10160888	C04100		827484	1272861	837177	2833205	2626877	3837232	1233985	2044381	1742846	1070278	1462519	722575	3591886	4231073	3787357	3637878	875292	2098190	2322937	2602086	2992007	2812518	4403071	4874194	1969343	1143626	2600421	1518613	1910996	99937	181207	1594848	1257287	2155474	3049727	2237829
1391	1-linoleoylglycerophosphoethanolamine*	Lipid	Lysolipid	36600	LC/MS Pos	100001570	5555	478.2		52925130	21403170		HMDB11507	33053	60007	38276	67773	81602	94015	68796	84539	62827	78949	94720	31146	133252	157626	159728	203864	76296	67854	98593	170612	107981	104546	185313	194451	77680	54034	129637	40221	97340			81734	28046	114304	135486	54942
1348	1-margaroylglycerophosphocholine (17:0)	Lipid	Lysolipid	33957	LC/MS Pos	100001264	5750	510.4	50930-23-9	24779463		C04230	HMDB12108	47262	44044	33694	86805	28150	110826	54723	30914	110516	101326	61284		148919	167362	92281	78112	22066	210223	51580	54991	86080	72535	222669	127861	146609	26752	112871	171142	146022			20065	121330	77558	78667	73880
67	1-methylimidazoleacetate	Amino Acid	Histidine Metabolism	32350	LC/MS Pos	100001208	845	141.1	2625-49-2	75810	68319	C05828	HMDB02820	70774	109733	97588	95124	94827	73639	114317	93856	52753	153771	88410	62734	87190	108549	73484	48824	49293	57460	180387	175096	151584	262368	94293	89137	232431	219265	231052	65257	68596	65816	31902	38408	269539	461661	422011	91824
2410	1-methylurate	Xenobiotics	Xanthine Metabolism	34395	LC/MS Neg	100001400	1157	181.1	708-79-2	69726	62926	C16359	HMDB03099			4112	2167	2741	35151	1843	4173		3718	3152	2727		5451		6945	7661	11308	18418	6008	10989	11676	2215	3452	8006		8300	7883	5174		1812	1485	17791	19331	15163	11541
2416	1-methylxanthine	Xenobiotics	Xanthine Metabolism	34389	LC/MS Pos	100001405	1974	167	6136-37-4	80220	72464	C16358	HMDB10738					22222	160301							46008	16926		49856	37504	56048								43415						40202
1339	1-myristoylglycerophosphocholine (14:0)	Lipid	Lysolipid	45453	LC/MS Pos	100001383	5481	468.3	20559-16-4	460604	405289	C04230	HMDB10379	48537	56535	59194	138401	120930	356242	71594	69377	49242	94929	74595	38223	207715	171778	214504	101392	55702	175308	44960	84173	72931	88048	239707	300505	47480	63809	83270	86473	92320			82254	81992	67781	83729	55181
1451	1-oleoylglycerol (1-monoolein)	Lipid	Monoacylglycerol	21184	GC/MS	100000924	2181.2	397.4	111-03-5	5283468	4446588		HMDB11567	59245	187306	48121	132379	384659	147606	102359	49776	48692	498311	1206776	420894	397054	208769	226427	1518103	1020961	732557	1469227	3325734	933471	492806	440484	340520	370109	797555	441415	170785	1462285	226243	189390	416380	776702	1234707	1029585	331974
1352	1-oleoylglycerophosphocholine (18:1)	Lipid	Lysolipid	33960	LC/MS Pos	100001272	5700	522.4	19420-56-5	16081932	17240641			874037	1108866	719034	2597945	1902064	3051833	973533	1308860	1542796	2177932	1479736	744330	2644743	2868077	2198021	2165991	575284	2817139	1645825	1987835	1778050	2449693	4792712	4233061	2801352	1414198	3047475	1902753	1660585	51252	145180	691874	1674854	1960362	1565688	1553714
1387	1-oleoylglycerophosphoethanolamine	Lipid	Lysolipid	35628	LC/MS Neg	100001569	5928	478.3	89576-29-4	9547071	7826021		HMDB11506	98451	289555	145817	192280	262490	191821	259748	349404	221580	380525	262789	97148	342382	442922	339293	374283	508927	257005	432437	508908	512420	201133	415635	412164	271353	259921	438410	176273	206146	58631	112410	357553	259574	505996	685337	193623
1379	1-oleoylplasmenylethanolamine*	Lipid	Lysolipid	44621	LC/MS Neg	100005372	6105.2	462.5						40876	34965	34578	109734	36519	45575	65440	86655	37846	78936	45281	23870	75355	99615	60350	53708	58348	109983	145466	49214	94833	23700	65347	78878	42309	57465	67086	120264	62519	49221	39884	32782	98514	108252	67144	85284
1346	1-palmitoleoylglycerophosphocholine (16:1)*	Lipid	Lysolipid	33230	LC/MS Pos	100001511	5524	494.3		24779461	21403152			56969	96025	55024	617882	373046	604613	112344	179905	167421	265175	352768	169042	515735	474386	486526	474443	103468	442474	136313	251503	192974	238681	629070	526327	336180	314615	325397	189826	155380		41215	176735	136981	183770	208594	175358
1446	1-palmitoylglycerol (1-monopalmitin)	Lipid	Monoacylglycerol	21127	GC/MS	100000827	2119.5	371.3	542-44-9	14900	14201		HMDB31074	299525	447030	347874	310513	1741249	416124	407638	224496	112839	1423022	2489378	803935	906682	395228	595803	5534670	1922118	1435719	2093489	5249169	1833593	1134649	915297	733930	1036771	1595452	747937	594454	4522914	1011346	542437	780134	2675360	4182009	2807762	899060
1424	1-palmitoylglycerophosphate	Lipid	Lysolipid	34428	LC/MS Neg	100001445	5752	409.3	17618-08-5	6419701	4925335	C04036	HMDB00327	310070	427611	365256	525043	407774	536345	457658	397294	353538	580292	469564	330001	756106	855998	564990	818718	643800	957413	545118	540347	552158	481052	516921	542906	542919	554357	560281	735993	538981	217803	303530	424607	856479	876453	643342	342354
1344	1-palmitoylglycerophosphocholine (16:0)	Lipid	Lysolipid	33955	LC/MS Pos	100001263	5671	496.4	17364-16-8	86554	78064			4675852	3882786	3036123	7825296	5493996	9895096	3210020	3179212	3646240	7970575	6088076	3833838	7986897	7709832	6266946	7800586	2726732	8488645	5076491	5366184	6718515	6691281	9440157	8844939	7572756	5253207	7378630	6793703	6883047	446465	817113	2627113	5243038	6473485	5369623	4585510
1382	1-palmitoylglycerophosphoethanolamine	Lipid	Lysolipid	35631	LC/MS Neg	100001567	5940	452.3		9547069	7826019		HMDB11503	167302	190175	180602	229001	306676	201201	131209	144724	104900	405385	241793	106575	315881	369228	323003	436986	437466	321602	197736	309430	154144	235641	354320	283348	284737	320478	212780	362561	282322	136856	205538	260508	363583	551909	354828	235933
1405	1-palmitoylglycerophosphoinositol*	Lipid	Lysolipid	35305	LC/MS Neg	100001655	5573	571.3						14294	24756	17450	21635	42810	24181	8592	9417	16156	36623	17973	13764	23597		37703	24915	19251	22724	30296				17421	10460	12632	23423	16966	24910	19053	17762	42125	22436	25840	13415	22712	24181
1343	1-pentadecanoylglycerophosphocholine (15:0)*	Lipid	Lysolipid	37418	LC/MS Pos	100002173	5563	482.3						26812	20699	26150	48780	56474	161637	27335	29974	40928	56069	35439	17086	83175	80489	68225	137583	36642	123868	24989	31314	39420	86694	74040	57149	52000	52592	38679	67052	72824			34414	54820	42718	38364	52000
1449	1-stearoylglycerol (1-monostearin)	Lipid	Monoacylglycerol	21188	GC/MS	100000932	2186.6	399.4	123-94-4;31566-31-1	24699	23095	D01947	HMDB31075	234526	291258	368178	260863	795563	270222	264439	252700	183384	579535	612399	248914	367848	266248	338494	815486	474997	592636	724672	1596322	816724	298652	350728	447560	473458	532287	468085	528974	815706	603433	440648	401664	812186	968723	850604	368427
1350	1-stearoylglycerophosphocholine (18:0)	Lipid	Lysolipid	33961	LC/MS Pos	100001271	5844	524.4	19420-57-6	497299	435389			753075	865117	887577	2364750	1265786	3071676	1519636	1237041	2491097	4334928	1658920	954383	3140448	2306057	2272918	2970496	691560	3724942	1693881	2310021	1911441	1709040	4849874	4295897	3560568	944986	3882189	1860112	2146597	30896	219501	552282	1793036	2714455	1747909	2050953
1385	1-stearoylglycerophosphoethanolamine	Lipid	Lysolipid	34416	LC/MS Neg	100001461	6200	480.4	69747-55-3	9547068	7826018		HMDB11130	212710	247908	189272	357681	318388	254780	182894	128569	139639	380608	253500	132254	330769	434461	385201	499258	445577	495509	364449	398621	308985	209503	348988	337208	357633	444509	309146	405699	403774	260805	272816	467014	611314	909634	542390	324576
1408	1-stearoylglycerophosphoinositol	Lipid	Lysolipid	19324	LC/MS Neg	100000656	5800	599.4	796963-93-4		21403067			175728	161000	87612	151610	186081	86204	40036	31288	20771	180349	104676	82372	108592	78938	83663	109658	77311	155161	114214	57921	110917	27471	26533	47012	84861	117844	47886	164349	109125	143064	70446	95767	225475	89409	85030	118875
955	10-heptadecenoate (17:1n7)	Lipid	Long Chain Fatty Acid	33971	LC/MS Neg	100001278	5558	267.3	29743-97-3	5312435	4471860			272913	184545	298145	107828	1215287	251261	325545	305943	723038	836257	1102289	423876	720990	553603	454978	2196844	1325554	343482	2866719	2427546	3115624	976919	607753	552239	614535	583188	1691200	479083	882193	959862	475542	117831	510492	1287452	941868	680573
965	10-nonadecenoate (19:1n9)	Lipid	Long Chain Fatty Acid	33972	LC/MS Neg	100001277	5775	295.4	73033-09-7	5312513	4471938		HMDB13622	306513	124704	188504	49912	369192	82306	201063	126844	360320	381392	443170	285443	241734	160494	105365	592767	324679	87279	794396	619541	845709	362196	215695	184291	245503	198830	489429	230797	432805	302090	151429	46816	192911	531646	305681	304081
944	10-undecenoate (11:1n1)	Lipid	Medium Chain Fatty Acid	32497	LC/MS Neg	100001197	5086	183.3	1333-28-4		10771160			23430	17148	23439	4795	18653	17935	16563	12248	23472	16269	7119	13625	12510	7213	7043	11836	17951	16327	20090	26006	15617	32808	18448	14515	8426	7504	5834	23572	13459	14740	15306	4241	13723	13427	7234	13755
1279	12-HETE	Lipid	Eicosanoid	37536	LC/MS Neg	100002167	5295	319.3	73837-14-6	5312983	21509475		HMDB06111	89867	9127	17383	65589	15820	5430	13028	31180	12113	95765	206818	203558	62755	93691	43052	100148	15276	88364	295210	32749	101622	50908	67529	43674	56577	43563	87509	53463	78791	36993	81714		35585	200510	83701	76373
1204	13-HODE + 9-HODE	Lipid	Fatty Acid, Monohydroxy	37752	LC/MS Neg	100002196	5270	295.2						35294	30764	18298	25744	47649		60098	48990	60541	61250	31685		33609	21697	18349	141652	43351	60098	566475	116682	239183	20800	26357	27696	30306	34566	125743	88043	59584	70054	50289	12524	64456	88269	130691	71856
1039	13-methylmyristic acid	Lipid	Fatty Acid, Branched	38293	LC/MS Neg	100002344	5498	241.3	2485-71-4	151014	133106			69765	59200	54929	104452	162960	79092	216387	102259	158781	121453	135176	62273	136854	103880	120024	341777	179124	77309	408631	274064	303605	141539	122131	117655	64029	65151	156775	128575	132988	196729	96068	80643	66159	225223	176397	158492
1280	15-HETE	Lipid	Eicosanoid	37538	LC/MS Neg	100000565	5271	319.3	54845-95-3	5280724	4444307	C04742	HMDB02110	14733	4229		10782						10969	9096				3420	10273	3772	23283	57404	6895	25436		4589		7826	15414	9890	30017	14354	11927	14101		15047	14891	5018	16107
1042	15-methylpalmitate (isobar with 2-methylpalmitate)	Lipid	Fatty Acid, Branched	38768	LC/MS Neg	100002945	5698	269.4						250271	152395	181081	127082	360081	171356	326783	168989	399384	384470	375880	198542	313812	286871	211760	590017	447034	193019	728958	512230	823282	412601	301744	322397	185379	215995	432772	289692	414714	409287	234939	128264	280366	648377	510543	385388
1045	17-methylstearate	Lipid	Fatty Acid, Branched	38296	LC/MS Neg	100002356	5987	297.4	2724-59-6	3083779	2340933			44383	19554	32936	15305	39982	9335	46328	22541	49805	47759	29228	27538	37559	28441	26164	24038	38943	17934	40043	32909	46629	29251	24488	18169	22632	22066	39668	21970	33672	34626	17424	11081	27625	50369	42441	40353
2516	2,3-dihydroxyisovalerate	Xenobiotics	Food Component/Plant	38276	GC/MS	100002417	1422	131	1756-18-9	677	657	C04039	HMDB12141			91290	118396	117851	115800							138422	125209	201382	176672						352389	172247	108126		170230	219778			351592	120479			299163	324202
75	2-aminoadipate	Amino Acid	Lysine Metabolism	6146	LC/MS Pos	381	794	162.1	542-32-5;1118-90-7	469	456	C00956	HMDB00510	86315	87894	76172	52284	56234	147168	115307	48830	97656	301158	158362	156910	135204	117122	133248	124422	112818	81253	111555	125919	98462	129165	76791	34623	104600	74730	90555	118773	119249	167780	120423	84290	83580	108922	267569	137669
283	2-aminobutyrate	Amino Acid	Methionine, Cysteine, SAM and Taurine Metabolism	32309	GC/MS	1128	1537.5	246.2	1492-24-6	439691	388757	C02261	HMDB00650	3289979	2931226	2449805	1774034	935407	4384499	4172008	2995005	2604518	4251259	2734827	3059171	3458859	3728997	2948518	3746070	3917114	2559891	1860940	2518171	3031317	6280400	2750662	3395324	3992354	1405780	1672082	3960813	5131452	2044103	6521857	1211588	1460478	2722452	1919340	3950237
1107	2-aminoheptanoate	Lipid	Fatty Acid, Amino	43761	LC/MS Pos	100004542	2524.2	146.2	1115-90-8	227939	198338			199632	218607	266828	23512	45308	102017	48420	53332	58057	154620	154202	89019	136288	166742	129024	228357	107076	127568	960276	896544	748364	45272	146031	167116	59363	77110	77026	56508	114432	96096	99677	121788	92754	91683	108408	90019
1112	2-aminooctanoate	Lipid	Fatty Acid, Amino	43343	LC/MS Pos	100004227	3384	160.1	644-90-6	69522	62727		HMDB00991	184396	192806	138897	73446	104682	132736	143404	160962	146141	48211	51297	57297	130694	156438	108949	75640	87111	106338	107994	107966	129462	58679	114917	111486	31407	31822	29349	87300	50370	107454	107780	177293	103749	112543	133162	301117
1457	2-arachidonoyl glycerol	Lipid	Monoacylglycerol	19266	LC/MS Neg	100000584	5955	303.3	53847-30-6	5282280	4445451	C13856	HMDB04666	3824	7380		5892	8459	6321		3864	10974	7401	13104	11404	6756			10056	10187		8630	12217	10561	13015	6125	8334	10016	16871	11693	7505	21642	5527	11586		22409	14225	14315
1367	2-arachidonoylglycerophosphocholine*	Lipid	Lysolipid	35256	LC/MS Pos	100001554	5524	544.3			21403158			221160	140282	116235	471286	491475	466053	207452	251401	119020	352142	430081	197333	535068	482886	280543	237799	125618	270282	283186	388875	291974	495163	633349	618809	430496	335067	444769	188398	242266	45067	98147	253990	290496	313593	416552	395758
1396	2-arachidonoylglycerophosphoethanolamine*	Lipid	Lysolipid	32815	LC/MS Neg	100001674	5674	500.3						15983	18472	45749	24162	33067	27718	10664	80817		55536	51723	14185	125219	150337	72907	170855	208479	57359	269759	941904	404182	107497	52241	64925	36851	33135	353585	65924	43375	18427	115415	42135	34313	105713	63775
1417	2-arachidonoylglycerophosphoinositol*	Lipid	Lysolipid	38077	LC/MS Neg	100002470	5456	619.3						7750	10396	6945	5643	12095			3107		17000	16949	12644	14598	9328	15576	18782	17098	9526	46027	41848	60779	12554	13822	9150	12124		23524	17612	8983	12192	9113	16501	9648	20793	15283	7708
1374	2-docosahexaenoylglycerophosphocholine*	Lipid	Lysolipid	35883	LC/MS Pos	100001565	5507	568.3			21403168			71901		44761	50164	102415	96496	23461			49702	39465		74871	89634	95529		17183		63061	156758	108537	84424	93069	110862	88982	48596	87298	88218	66114			23133	72049	52212	52696	67689
1398	2-docosahexaenoylglycerophosphoethanolamine*	Lipid	Lysolipid	34258	LC/MS Neg	100002061	5600	524.3						7246	11984	35213	15154	14076	20447		24471	12348	50927	49533	19251	30341	63833	36192	52040	103450	20894	149484	999634	207057	55408	29598	41961	26003	27441	184612	59147	59519		33551	21572	29446	80265	44754	6110
3060	2-ethylhexanoate (isobar with 2-propylpentanoate)	Xenobiotics	Chemical	35490	LC/MS Neg	100002977	3909	143.1						5482	7584	8017	9945	11882	6625	12743	4511	7865	16429	3557	4975	8794	8542	5000	55910	9926	6302	5037	9159	6938	7111	5985	5738	6289	5843	7249	4100	13312	6185	7264	6533	11849	6478	5017	9538
255	2-hydroxy-3-methylvalerate	Amino Acid	Leucine, Isoleucine and Valine Metabolism	36746	LC/MS Neg	100001541	1787	131.1	488-15-3	164623	144317		HMDB00317	4709	12468	4934		3351	3700	19417	10242	4085	13769	6276	5953		2125		2014	2964	2135	4251	2645	5240	3724		1993	2727					14962	7093	9107	3320	5595	9529
2774	2-hydroxyacetaminophen sulfate*	Xenobiotics	Drug	33173	LC/MS Neg	100001791	1703	246.1						133655	195980	138605																805694	75226	13261				22404		75226	338457	232697		34075		194942	209654	5226	5842
284	2-hydroxybutyrate (AHB)	Amino Acid	Methionine, Cysteine, SAM and Taurine Metabolism	21044	GC/MS	100000933	1169.4	131	3347-90-8	440864	389701	C05984	HMDB00008	28079720	17740096	16831906	7957262	22983974	8533442	35707276	12764787	17286000	54113124	27434718	34534452	21865978	13758457	13611014	17356378	19488472	10934187	16455360	18898890	17215622	23561348	8712775	6124610	19426826	8846966	8084767	23992490	20013858	68185000	43211572	8880553	6647700	8517978	12756128	32595460
1178	2-hydroxydecanoate	Lipid	Fatty Acid, Monohydroxy	42489	LC/MS Neg	100004089	4826	187.2	5393-81-7	21488	20195			15742	46957	15942	3750	10732	6522	24960	17335	26374	3648	5291	3028	7314	6762	6066	2081	8706	11015	7111	8475	6903	9056	2440	3959	3196	3942	4367	6330	3434	3487	4244	8369	20418	4828	22884	8149
1054	2-hydroxyglutarate	Lipid	Fatty Acid, Dicarboxylate	37253	GC/MS	100002070	1576	247	40951-21-1	43	42	C02630	HMDB00606	1143459	1289356	965726	911310	1413425	673445	1227963	494503	534559	1455251	978406	453185	810564	1402506	424562	852728	819577	1516023	4936186	1239802	2092511	682341	984066	1126162	664264	1519081	750509	1003709	339157	4401314	744635	417207	618263	976053	751692	1742797
2353	2-hydroxyhippurate (salicylurate)	Xenobiotics	Benzoate Metabolism	18281	LC/MS Neg	1869	2252	194.1	487-54-7	10253	9835	C07588	HMDB00840	98458	5392	44810	12784	12830	1391558	116272	8896	23827				14909	11722	19332						1534385	202763	52894	83253			7463				31685		5380	3877	13509	1381
2785	2-hydroxyibuprofen	Xenobiotics	Drug	43330	LC/MS Pos	100004169	4470.7	240.1	51146-55-5											40048			887382	58261	30148							1388421	260517	20412					24275										25124
3063	2-hydroxyisobutyrate	Xenobiotics	Chemical	22030	GC/MS	100000748	1107.5	130.9	594-61-6	11671	11181		HMDB00729	2823219	5688026	5816531	1650261	3228787	1350875	1651567	1548825	1011168	2110139	1779419	1223301	2239076	2573855	1992356	833353	1109384	1121975	1274504	980162	1334276	8785497	2300205	1212213	4769458	3770808	4268869	2579318	1339137	892534	905849	1315726	2475788	2290110	1304941	2046930
1180	2-hydroxypalmitate	Lipid	Fatty Acid, Monohydroxy	35675	LC/MS Neg	100001579	5508	271.3	764-67-0	92836	83805		HMDB31057	328623	325843	311970	766363	566045	200413	356332	206283	331084	264964	229806	228146	562029	392877	254468	149956	263485	259544	170460	178398	79992	334482	193923	172475	305610	251763	192722	397354	229079	393181	230618	187308	370052	204345	234538	412185
1181	2-hydroxystearate	Lipid	Fatty Acid, Monohydroxy	17945	LC/MS Neg	1239	5705	299.4	629-22-1	69417	62625	C03045		98610	77268	77980	162806	119841	61634	102611	50329	71771	91148	66397	58546	127029	80702	86547	46845	58641	79343	38261	44552	28554	101920	48074	50031	72140	81513	42232	118308	75230	114055	77538	75031	99141	66888	75601	167487
1454	2-linoleoylglycerol (2-monolinolein)	Lipid	Monoacylglycerol	32506	LC/MS Neg	100000987	5988	279.3	3443-82-1	5365676	4517636		HMDB11538	21058	84462	19135	21378	62251	37173	46355	22584		66257	131874	108327	55458	80906	51315	151450	326990	57216	331923	310276	108165	198270	77351	73937	77263	189474	114962	14895	228420	33934	26386	104697	157331	231049	266288	89329
1356	2-linoleoylglycerophosphocholine*	Lipid	Lysolipid	35257	LC/MS Pos	100001557	5544	520.4			21403160			245488	222594	134791	713798	636522		321967	335021	250384	158963	245589	155736	941761	917405	942200	575361	219067	329062	265646	478597	454646	542331	939500	875294	371441	188530	359425	273206	235002	58198	98290	285400	266043	290791	432138	417591
1392	2-linoleoylglycerophosphoethanolamine*	Lipid	Lysolipid	34666	LC/MS Pos	100001776	5541	478.3						60817	62627	38780	95146	73470	94701	92013	81722	89327	18015	22543		141098	145495	140305	96742	48588	67506	56105	76587	80200	71854	137538	169702	69764	48235	70997	49027	60024		25161	72023	32996	77195	128227	105304
2775	2-methoxyacetaminophen sulfate*	Xenobiotics	Drug	33178	LC/MS Neg	100001793	1977	260.1						106185	108817	55766																589119	25713					10661		40015	103158	51549		52344		74320	165212	2736
1340	2-myristoylglycerophosphocholine*	Lipid	Lysolipid	35626	LC/MS Pos	100001563	5450	468.3			21403166						47442		62636							52880		50508			90762		34273		48120	68440	84546		27982	82430					48188	39070
1354	2-oleoylglycerophosphocholine*	Lipid	Lysolipid	35254	LC/MS Pos	100001556	5640	522.4			21403159			202393	207381	138523	355050	320090	454528		147107	162673	246098	228528	167825	432027	371618	375886	236020	93966	317084	207805	247845	280372	318076	609299	613859	392263	278360	324814	161577	223871	23061	46682	133419	192838	225812	207066	260976
1388	2-oleoylglycerophosphoethanolamine*	Lipid	Lysolipid	35687	LC/MS Neg	100001651	5848	478.3						12545	26644	18768	20979	28956	24331	20941	34586	21833	35273	26644	15010	41995	53373	39797	45307	54570	20754	58254	55044	60785	19770	50127	47177	30253	20172	51142	16585	15509	7854	13559	39954	22624	42491	71098	15711
1347	2-palmitoleoylglycerophosphocholine*	Lipid	Lysolipid	35819	LC/MS Pos	100001561	5482	494.3			21403164				20378		53025	59526	37373		26102			30963		68925	30656	52007	33601				41112		31208	37926	48175		40559	40710
1447	2-palmitoylglycerol (2-monopalmitin)	Lipid	Monoacylglycerol	33419	LC/MS Neg	100001048	6112.6	255.4	23470-00-0	123409	110006		HMDB11533	29212	47019	26036	58448	48083	44618	108082	36369		236750	316545	148964	83810	90099	52137	571605	500315	124764	326896	531107	84185	203186	89235	179025	181424	170247	83959	35158	430903	209257	43823	189807	294612	500621	279757	171615
1345	2-palmitoylglycerophosphocholine*	Lipid	Lysolipid	35253	LC/MS Pos	100001562	5604	496.3		15061532	21403165			475291	358776	215484	884182	724854	1399638	288932	338664	371380	1026236	841235	324911	1218358	1271840	875896	1180409	213811	1156236	550222	511429	827629	716812	1494815	1404907	984100	705803	712409	852990	756069	38977	91642	297208	471029	705187	517036	488991
1383	2-palmitoylglycerophosphoethanolamine*	Lipid	Lysolipid	35688	LC/MS Neg	100001652	5790	452.3						15552	17958	23009	18295	28312	22398	12627	20429	10017	39327	21138	10581	30910	41620	35715	39933	55163	34956	25272	39338	20878	30617	45848	31091	34684	26176	27306	42276	33299	12713	30798	27486	40048	79360	33860	26160
1351	2-stearoylglycerophosphocholine*	Lipid	Lysolipid	35255	LC/MS Pos	100001555	5780	524.4		10208382	8383879			55105	85230	34412	204062	73630	180757	89519	60663	182992	240112	118410	85132	247529	228453	131328	129584	17610	300178	76303	96416	138433	71397	368926	317005	287471	181572	159091	244474	177823		17220	34642	126817	210318	128164	113664
1409	2-stearoylglycerophosphoinositol*	Lipid	Lysolipid	39223	LC/MS Neg	100003008	5725	599.4						15746	17181	10239	13114	19181	9462	3366			20662	12057	10573	8323		7259	15834		11891			30566				8424	9927		17072	16679		5111	13566				13281
116	3-(4-hydroxyphenyl)lactate	Amino Acid	Phenylalanine and Tyrosine Metabolism	32197	LC/MS Neg	240	1395	181.1	6482-98-0	9378	9010	C03672	HMDB00755	126158	135231	85159	102367	124691	75086	174233	109978	120156	149141	87546	83709	76672	67005	67168	41113	50210	28122	47519	47901	63969	119485	64002	51231	60276	58575	57189	41303	44067	52724	52014	47780	56175	76112	82273	90821
2776	3-(cystein-S-yl)acetaminophen*	Xenobiotics	Drug	34365	LC/MS Pos	100001797	1960	271.2		5233914	4403253			238696	332103	303690		20866														2667901	101283					83695	11055	327129	971707	644594		352588		434953	430479	17879	31856
2777	3-(N-acetyl-L-cystein-S-yl) acetaminophen*	Xenobiotics	Drug	18299	LC/MS Pos	2048	2622	313.1	52372-86-8	83967	75765			173229	238115	190062																758131	39959					32214	40176	146120	176069	177095		95266		706220	1207267	22726
2246	3-aminoisobutyrate	Nucleotide	Pyrimidine Metabolism, Thymine containing	42558	GC/MS	1114	1583.7	348.1	10569-72-9;214139-20-5	64956	58481	C05145	HMDB03911	123174	102808	129935	121728	41388	58028	55268	48606	56786	59003	55644	48694	65674	43682	47982	64933	54201	88325	56336	100479	68244	1016444	130076	154747	13171		8312	26742	68917		10986		69395	96579	34919	96950
1076	3-carboxy-4-methyl-5-propyl-2-furanpropanoate (CMPF)	Lipid	Fatty Acid, Dicarboxylate	31787	LC/MS Neg	100001178	2815	239.1	86879-39-2	123979	110498		HMDB61112	39223	43162	40098	26942	29426	58104	11241	11145	9512	101648	98583	78596	53249	58441	60227	26229	25215	25998	149676	157731	123268	52161	38123	31553	23235	24636	21598	319096	196779	16541	11639	10288	177479	175504	149341	19964
1169	3-dehydrocarnitine*	Lipid	Carnitine Metabolism	32654	LC/MS Pos	100001508	1020	160.2	10457-99-5	6991982	5360148	C02636	HMDB12154	1172889	1290253	1433304	813410	963609	667427	844543	802743	739774	543647	456683	507656	651818	895543	835741	805759	853344	793027	517273	663896	704717	1727503	893072	888611	777187	791502	836695	537403	580664	1147975	1315459	1534856	1077375	1477962	1226859	896788
2392	3-ethylphenylsulfate*	Xenobiotics	Benzoate Metabolism	36848	LC/MS Neg	100001808	3490	201				C14386		10401	3087	5705	3079	7377	4874		5876	4311	8950	6417	5762	3607	6408	4647	3118			10035	3295	14021	4799	5530	7394	3648	2395	8074		2285	11834	6920	3358	6275	12908	7746	4911
256	3-hydroxy-2-ethylpropionate	Amino Acid	Leucine, Isoleucine and Valine Metabolism	32397	GC/MS	100001170	1269	247.1	4374-62-3	188979	164207		HMDB00396	128830	137771	107502	37296	97404	64434	94240	51543	42654	111819	77562	27342	78354	55542	76770	53839	69604	54949	166490	136937	113796	147551	101366	80133	79164	46838	74374	90138	51466	143081	110740	54066	56593	65262	58495	85872
1173	3-hydroxybutyrate (BHBA)	Lipid	Ketone Bodies	542	GC/MS	254	1203.5	116.9	625-72-9	441	428	C01089	HMDB00357	30428230	8906182	16766915	4549855	44321064	5165648	15646910	6252124	9824101	409097952	221385952	340922784	39428548	12156701	9422717	64803168	13409225	7309687	108990792	44088768	7488197	170659072	5824506	5431027	105560784	6962600	25303312	82739000	58896960	239593376	47215936	7396492	4721329	5138817	9223263	128964048
1185	3-hydroxydecanoate	Lipid	Fatty Acid, Monohydroxy	22053	LC/MS Neg	100000997	4681	187.2	5561-87-5	26612	24790		HMDB02203	12726	6554	11786	4030	11149	4437	22119	6280	10145	6606	10265	6047	6628	6697	4638	4514	6444	6654	17490	13923	5740	30540	6171	6389	8074	3344	5301	4679	4965	10547	6116	3999		5374	5119	8039
2354	3-hydroxyhippurate	Xenobiotics	Benzoate Metabolism	39600	LC/MS Neg	100002122	1670	194.1	1637-75-8	450268	396603		HMDB06116	8534	12848	29521	6369		4498							72608	107900	94942						22112										4654		4759			6037
264	3-hydroxyisobutyrate	Amino Acid	Leucine, Isoleucine and Valine Metabolism	1549	GC/MS	111	1205	177.11	2068-83-9	87	10140307	C06001	HMDB00336	1383818	1875001	1214027	459261	859937	848728	2253661	778926	836328	2489989	1849598	1334333	852911	718395	832244	855125	1334896	487347	736828	717016	887851	945137	495885	352412	1026730	673408	1070864	1367413	628620	1503096	1193950	649508	540789	661131	789777	924557
1184	3-hydroxyoctanoate	Lipid	Fatty Acid, Monohydroxy	22001	LC/MS Neg	100000773	3463	159.2	88930-08-9	26613	24791		HMDB01954	6919	3175	4813		6172	3051	11593	2855	3222	3522	3693	2550	3657	2620		3002	2496		12232	8832	7786	11082	1509	1695	1581	1335	3380	2395		8578	2603	1569			1522	6369
1182	3-hydroxypropanoate	Lipid	Fatty Acid, Monohydroxy	42103	GC/MS	115	1187.1	177.1	503-66-2	68152	4573601	C01013	HMDB00700	175828	209530	137797	92375	155581	84916	406803	407991	403363	292569	246471	282748	106898	83528	95807	92863	88011	94223	243415	154733	152961	132987	114088	84542	110937	125503	192037	191807	138495	243353	325465	217004	111852	109337	155651	106658
185	3-indoxyl sulfate	Amino Acid	Tryptophan Metabolism	27672	LC/MS Neg	100000467	2258	212	2642-37-7	10258	9840		HMDB00682	897088	1238549	952554	877943	971216	1601364	954268	811565	718195	868724	425386	266171	1303680	1289133	1592064	10595	390270	775231	857664	65731	1575496	2926053	36308	21395	1883246	1074670	1960834	803915	395886	531692	698401	832599	2225330	1233530	454627	676904
135	3-methoxytyrosine	Amino Acid	Phenylalanine and Tyrosine Metabolism	12017	LC/MS Pos	1342	1765	212.1	300-48-1	1670	8948		HMDB01434	157676	97379	83296	90040	54563	93877	97216	100380	95093	48437	75948	77152	87092	79086	90699	76986	73601	45084	95395	119903	111920	234181	159481	176254	62309	68073	87816	43751	132990	64744	64304	111650	82928	90488	90251	110676
2381	3-methyl catechol sulfate 1	Xenobiotics	Benzoate Metabolism	42494	LC/MS Neg	100004112	2779.2	203						7276		46053		1578	4609		4159	6614				17556	16089	16667		2195		3574	550	13016		6438	3512						3383		620	43755	31056	34118	7540
261	3-methyl-2-oxobutyrate	Amino Acid	Leucine, Isoleucine and Valine Metabolism	21047	LC/MS Neg	100000936	1489	115.1	3715-29-5	49	48	C00141	HMDB00019	30480	42933	38428	24694	37095	35108	40448	25796	29406	38929	39500	48558	30841	33028	39174	33045	28376	24135	29588	29555	25090	58980	33367	22386	24232	14175	18088	13588	32784	50830	30283	26572	21701	34248	28601	40213
249	3-methyl-2-oxovalerate	Amino Acid	Leucine, Isoleucine and Valine Metabolism	15676	LC/MS Neg	100000036	2106	129.2	51829-07-3	47	46	C00671	HMDB03736	102540	110329	107772	88808	82055	127334	195549	123401	124287	109551	91167	111606	107453	123433	146417	106144	102649	91791	71773	81265	100675	139069	100914	88944	47725	47553	48812	63332	112414	108157	83609	125464	61426	99960	87961	128165
231	3-methylglutarylcarnitine (C6)	Amino Acid	Leucine, Isoleucine and Valine Metabolism	37060	LC/MS Pos	100001742	1900	290.1	102673-95-0	128145	113619		HMDB00552	46052	58608	62639	43040	49977	25371	43769	45593	58162	34346	51510	46162	174152	197127	175880	39838	52449	39958	175500	201743	244081	608213	54109	49488	502961	755124	687275	29994	27693	17195	34082	17749	249881	750100	572008	85506
53	3-methylhistidine	Amino Acid	Histidine Metabolism	15677	GC/MS	100000042	1799.7	218.1	368-16-1	64969	58494	C01152	HMDB00479		312897	188364	55750	287569	78496	478840	400607	203376	266170			518436	423425	555337	587923	124469			275460	151236	402448	787188	961467	464220	253918	296171			155044	155695	639997	999557	844353	963604	888246
2417	3-methylxanthine	Xenobiotics	Xanthine Metabolism	32445	LC/MS Pos	100001108	1866	167.1	1076-22-8	70639	63805	C16357	HMDB01886	109045	146372	74758		98537	65314	56872						58527	47222	20779			21956	55844		29948	45346		31957		62453		50088		41922		101368				34906
167	3-phenylpropionate (hydrocinnamate)	Amino Acid	Phenylalanine and Tyrosine Metabolism	15749	LC/MS Neg	100000010	2830	149.1	501-52-0	107	10181339	C05629	HMDB00764				6056	3246	7873	8713	4240		3241			3953	2444	4993				1974		2375									3241
345	4-acetamidobutanoate	Amino Acid	Polyamine Metabolism	1558	LC/MS Pos	1113	1724	146.1	3025-96-5	18189	17180	C02946	HMDB03681	134148	143792	139016	70140	103576	34664	38261	42623	54963	50421	70929	96791	62752	75248	89418	63526	42179	79168	250909	194357	266411	266462	52840	57599	205913	256720	224192	112087	80520	87731	52402	62292	174659	533608	368763	119356
2779	4-acetamidophenol	Xenobiotics	Drug	12032	GC/MS	1383	1626.1	206	103-90-2	1983	1906	C06804	HMDB01859	1184319	5531798	1213482		38831														3956004	48688			14579				94668	4364994	728718		409551	32492	694329	178521		61245
2778	4-acetaminophen sulfate	Xenobiotics	Drug	37475	LC/MS Neg	2049	1779	230.1	10066-90-7;32113-41-0	83939	75741	C06804	HMDB59911	713559	819720	571174				2670										5546		1620143	120484	9604		4912		113736	3046	215197	661747	308959		126256	8136	936577	1257718	38366	29742
1607	4-androsten-3beta,17beta-diol disulfate 1*	Lipid	Steroid	37202	LC/MS Neg	100001992	3735	224.3		10634		C04295	HMDB03818	7719	12413	12795	64873	89067	45432	39865	39851	46874	1510310	1259352	982342	12892	14252	16463	187195	189641	190535	125692	179076	131073	405580	306213	243225	33945	60869	52748	43302	90632	253421	237968	78946	393335	869345	762994	83721
1608	4-androsten-3beta,17beta-diol disulfate 2*	Lipid	Steroid	37203	LC/MS Neg	100001994	4073	224.3		10634		C04295	HMDB03818	9784	11358	9626	33083	50282	30924	15662	16436	20427	113456	61783	45947	26294	30460	31852	45490	49741	60748	16231	17616	13379	179879	41807	33509	15336	44324	20237	11234	11825	44106	20648	11349	109229	171007	140786	39592
350	4-guanidinobutanoate	Amino Acid	Guanidino and Acetamido Metabolism	15681	LC/MS Pos	100000096	1085	146.1	463-003;463-00-3	500	486	C01035	HMDB03464	20357	25552	19308	23425	17020	26564	26808		21725	25668		24814	25668	46516	31918	21693	12133		31811	30773	27549	21802	18359	26552	12497	25784	47619	29727	22839	40845	25391	14492	27415	16676	31476	20392
1175	4-hydroxybutyrate (GHB)	Lipid	Fatty Acid, Monohydroxy	34585	GC/MS	100001507	1277	233.1	502-85-2	10413	9984	C00989	HMDB00710	49235	73642	34552	35491	38929	25814	40148	38869	30297	59950	74372	58658	50038	33252	28069	33265	28909	94265	261200	58001	69489	78244	23646	39265	63185	81287	55477	46711	45698	212378	74304	22563	39631	64049	49551	60334
2355	4-hydroxyhippurate	Xenobiotics	Benzoate Metabolism	35527	LC/MS Neg	100001423	1439	194	2482-25-9	151012	133104		HMDB13678	17191	19924	20765	5276	10464	9554	8624	5074	4564	6102	4051	3784	13187	23879	14369		4315		16044	16252	55825	23006	4484	5606	6066	10456	12150		2593	2643	2893	5222	21784	7883	28515	13472
102	4-hydroxyphenylacetate	Amino Acid	Phenylalanine and Tyrosine Metabolism	541	GC/MS	144	1630.6	179	156-38-7	127	3881560	C00642	HMDB00020	140636	117157	59963	67024	90957	54103	93643				110154	64374	189610	198007	233115		61920	478790	296663	70029	1445323	611297		56669	207961	1779242	1056140	94780	306826	90456	75191	98052	1046949	405195	3023748	133363
115	4-hydroxyphenylpyruvate	Amino Acid	Phenylalanine and Tyrosine Metabolism	1669	LC/MS Neg	1141	1716	179.1	156-39-8	979	954	C01179	HMDB00707		4589	10819	5932	7654	10650	14429	6648	10321		4312	5926	3327	5570	6856	3071						4527	5565	7372											10372	6715
220	4-methyl-2-oxopentanoate	Amino Acid	Leucine, Isoleucine and Valine Metabolism	22116	LC/MS Neg	100000551	2200	129.2	816-66-0	70	69	C00233	HMDB00695	136121	165592	175894	142709	92324	228094	233624	123765	139052	180312	154691	191067	158401	176192	208775	135064	148275	112466	84063	88792	106330	263818	116266	85498	74398	68336	69844	83524	115850	165626	107153	146880	108705	131265	141717	188053
2383	4-methylcatechol sulfate	Xenobiotics	Benzoate Metabolism	42493	LC/MS Neg	100004111	2666.4	203						127697	247394	176550	93287	83964	52012	87714	104855	13301	97502	55632	61988	129899	76911	110391	2114	13687	2656	155182	31533	189063				13735	141280	299034	88091	11637	259784	173227	136852	39762	20541	49701	69202
2394	4-vinylphenol sulfate	Xenobiotics	Benzoate Metabolism	36098	LC/MS Neg	100001755	3323	199.1	2628-17-3	6426766	4932200	C05627	HMDB04072	8254	19513	12984	15046	15444	89708	6378	147307	36834	3448		10500	19141	70305	34405	17379	31074	416981	78017	19438	139767	22337	84745	9663	40245	65084	43357	22334	17092	35209	92301	26511	430827	394306	611981	14126
2419	5-acetylamino-6-amino-3-methyluracil	Xenobiotics	Xanthine Metabolism	34424	LC/MS Neg	100001403	1025	197.1	19893-78-8	88299	79659	C16366	HMDB04400	4999	2992	3504	4102	3677	53224	4276	3034	3613	2660	3488		6960	7447	8231	11593	3196	12850	9066	9541	21119	13403	5004	5966	9256	19956		18657		3426	3139	2870	17568	14931	11780	20988
946	5-dodecenoate (12:1n7)	Lipid	Medium Chain Fatty Acid	33968	LC/MS Neg	100001232	5206	197.2	2430-94-6	5312378	4471803		HMDB00529	164056	37702	230645	11240	118590	18052	47242	26396	66509	55739	68071	38482	40074	31568	38110	43493	23608	18553	132305	98982	69022	79248	21211	19463	23308	17423	30081	11920	16268	45769	21772	8447	9864	21776	32028	44816
1274	5-HETE	Lipid	Eicosanoid	37372	LC/MS Neg	100002137	5372	319.2	73307-52-5	5280733	8038582	C04805	HMDB11134	73028	22615	2940	168889	15694			5061		81169	19778	4071	29501			37908	28254	114474	162872	11108	68265	2357	3297	10932	85732	107106	81169	375408	42673	76724	92772		94275	55476	3126	109850
1193	5-hydroxydecanoate	Lipid	Fatty Acid, Monohydroxy	43011	LC/MS Neg	100004091	4072	187.2	624-00-0	1825	1759			7306	10130	3473	10719	7334	9528	6756	6362	4051	10404	7845	3194	8912	6397	2442	7629	6324	7600	19020	11724	11910	6146	6950	3678	7822	10728	7628	8993	9094	24260	6566	2714	6246	7713	8275	6553
1194	5-hydroxydodecanoic acid	Lipid	Fatty Acid, Monohydroxy	44553	LC/MS Neg	100004631	4938	215.2		24520	22928			9813	10267		11058	7233	8015	7103	6209	4365	10141	6872	2603	6652	6365	4212	6100	6485	9129	23113	6621	10055	5849	6333	4221	6803	8010	5989	9237	6932	23338	7562		6690	8599	8230	6145
1192	5-hydroxyhexanoate	Lipid	Fatty Acid, Monohydroxy	31938	GC/MS	100001148	1387.1	171	44843-89-2	170748	149280		HMDB00525	93881	107085	61052	100474	172586	72693				71368			103528	100881	45845	87388	57754	96124	322998	140509	129035	111350	60265			113153		104682		265781	110582	41941	77902	72007	75371
1283	5-KETE	Lipid	Eicosanoid	38400	LC/MS Neg	1080	5373	317.3	106154-18-1	5283159	1765	C14732	HMDB10217				7088	9249		2206			2980									23836		12556					2056		12789	2983		10437			2130
360	5-oxoproline	Amino Acid	Glutathione Metabolism	1494	LC/MS Pos	1021	1446	130.1	98-79-3	7405	7127	C01879	HMDB00267	2465968	2421990	1108574	3250001	1920354	1567697	2804900	2493437	1972194	2132532	2222127	1590139	2346688	1973712	1336247	1671761	1130048	1747940	1841871	2260995	2441021	1456593	2282422	2998724	2431597	1514919	1741121	2145297	1962867	2690382	2022319	1360691	1625079	2037247	1958784	2187983
1620	5alpha-androstan-3alpha,17beta-diol disulfate	Lipid	Steroid	37184	LC/MS Neg	100002017	4240	225.3									6010	3150	2859				7386	2859	3172	5530	5602	5620	18065	19392	6685												8548	5693					14970
1619	5alpha-androstan-3beta,17alpha-diol disulfate	Lipid	Steroid	37187	LC/MS Neg	100002021	4207	225.3										2152	1462				2943	4278			1690			2102													4047	1546			2415
1621	5alpha-androstan-3beta,17beta-diol disulfate	Lipid	Steroid	37190	LC/MS Neg	100001987	3872	225.2	571-20-0	242332		C12525	HMDB00493				33048	40309	28399				93793	84019	65345	13927	12879	16413	54811	55838	49048	20652	27205	16875	15362	5996	7586	12669	23055	18071	4151	7540	32088	28817	8811	86312	217828	170368	28079
1571	5alpha-pregnan-3alpha,20beta-diol disulfate 1*	Lipid	Steroid	37201	LC/MS Neg	100002016	4287	239.3									4918	3886					19059	3349	4432				9055	21289				2985							2439		7843	3148			4258		2343
1569	5alpha-pregnan-3beta,20alpha-diol disulfate	Lipid	Steroid	37198	LC/MS Neg	100001988	3962	239.3							4549	3611	11382	21559	2935	2031			95691	48693	41697	7570	8397	8790	49582	62627	14872		5407	2521	15524			7416	18603	6933	9421	3508	18896	15890	4098	26363	97598	28079	10257
1512	7-alpha-hydroxy-3-oxo-4-cholestenoate (7-Hoca)	Lipid	Sterol	36776	LC/MS Neg	100001609	5268	429.4	115538-85-7	3081085	2338765	C17337	HMDB12458	227258	229481	255195	86957	94719	97185	227307	240011	282917	77941	110063	62403	75508	81259	91089	76194	60111	70442	95746	139482	93991	130028	79410	125840	87714	66153	47717	63780	84954	71406	61897	71488	69906	80966	83520	177673
1506	7-beta-hydroxycholesterol	Lipid	Sterol	35092	GC/MS	100001095	2340	456.4	566-27-8	473141	415508		HMDB06119	68927	51241	53610	69752	45380	46512							52013	59232	40622	59967	67623	64043	44011	66578	66424	33460	52359	51281	41557	69890	56168			112591	61218	83091	60635	97929	59009	32170
2172	7-methylguanine	Nucleotide	Purine Metabolism, Guanine containing	35114	LC/MS Pos	100001456	1353	166.1	578-76-7	11361	10883	C02242	HMDB00897	116636	152149	83459	118419	138339	86849	72922	51921	99352	130920	105513	91255	107071	81732	91278	69070	71928	105818	109381	123236	91231	114105	75854	141797	112290	80839	112888	41967	56890	109458	68130	123645	60999	77751	46242	88266
2418	7-methylxanthine	Xenobiotics	Xanthine Metabolism	34390	LC/MS Pos	100001396	1778	167.1	552-62-5	68374	61660	C16353	HMDB01991	48548	23659			47698	92319	78623	27714					164701	84110	50278	68082	23656	32100	37613		40153	83046	41703	129178	31172	139746		60907	31485	45637	32208	190855				50278
1275	8-HETE	Lipid	Eicosanoid	37535	LC/MS Neg	100002166	5309	319.3	79495-84-4	5283154	10149472	C14776	HMDB04679									2744	7497	8019		3322			3427		15631	41090	2503	15250	1766	3276		10676	14675	16082	37203	7008	8287	8623		15441	14556		12088
1197	8-hydroxyoctanoate	Lipid	Fatty Acid, Monohydroxy	21239	LC/MS Neg	100000956	2323	159.1	764-89-6	69820	63018		HMDB00711	25757	34525	5163	38385	32172	36586	16160	12935	7410	48414	22616	6669	26846	20873	8765	43820	29383	47625	175798	39606	66936	14688	32838	14579	28045	32514	36838	40324	46951	117070	38656	7124	25520	38298	34283	20022
1171	acetoacetate	Lipid	Ketone Bodies	33963	GC/MS	1218	1285	231.1	3483-11-02	96	94	C00164	HMDB00060	269341	373821	633617	431951	599456	501484	338079	376335	218211	5564131	4672707	10242461	641793	405149	597519	468090	332108	147948	306958	281808	219754	640355	135983	157444	478159	178158	691748	384144	731335	2094317	3110292	809874	253453	394467	806222	1968282
1151	acetylcarnitine	Lipid	Fatty Acid Metabolism(Acyl Carnitine)	32198	LC/MS Pos	100000802	1203	204.2	5080-50-2	1	5406074	C02571	HMDB00201	8965952	6235740	10247579	1327034	3902060	2964313	4315384	3050458	3964646	3902435	3588420	3897423	3868962	3969018	3282894	3013160	3235199	2503361	3297775	3745471	2392954	18261492	2506986	1835519	4219798	2401952	2929292	2771815	3346391	3708024	2437608	1633486	1937953	3276894	2596418	4958608
934	acetylphosphate	Energy	Oxidative Phosphorylation	15488	GC/MS	1211	1263	211	94249-01-1	186	181	C00227	HMDB01494	3109499	3065537	3215588	4880239	4838429	3764974	2113770	2860058	2597139	3156696	3963089	2419797	4309902	4157461	4039185	3627573	3164951	3991355	4171534	4550507	3954397	4097136	2863528	2628765	3912703	4267038	4743041	5297481	2256791	4086962	3651509	3523926	5931221	4765791	4169016	5023709
337	acisoga	Amino Acid	Polyamine Metabolism	43258	LC/MS Pos	100004541	2317.9	185.3	106692-36-8	129397	114601			1569676	1695904	1321689	776324	585378	289758	255725	267541	247316	1916895	299438	269480	901015	928969	747036	418686	405480	466311	738204	456367	1137619	1937512	840435	663697	1244949	1006089	596346	717075	702404	567066	569821	600315	1213780	1520369	1404568	995690
1056	adipate	Lipid	Fatty Acid, Dicarboxylate	21134	GC/MS	100000863	1520	111	124-04-9	196	191	C06104	HMDB00448	1956506	1392230	760971	1164194	1206601	691755	813883	499782	446416	1911860	1043505	437264	774753	935696	793046	1714666	1178111	2065150	5939550	1908864	2035894	880135	992824	819849	1282764	1800372	1188417	1660887	1539712	3558526	1071660	270070	1086541	1513178	1143934	1100197
725	ADpSGEGDFXAEGGGVR*	Peptide	Fibrinogen Cleavage Peptide	33801	LC/MS Pos	100001324	3490	809			21403112					16615			25712				21483	408305	757217			45746		14007			49072	9880	34841		20826			25712	5865	18723			8547		13472		279575
995	adrenate (22:4n6)	Lipid	Polyunsaturated Fatty Acid (n3 and n6)	32980	LC/MS Neg	100001193	5684	331.3	2091-25-0	5497181	4445971	C16527	HMDB02226	1027410	1529229	792265	274424	793530	735860	920310	905085	1131753	1898266	1957291	1259683	762518	1487156	1203664	2203527	1023769	767554	2187835	2274545	2401600	1599445	1652909	1081317	1249044	1078742	3527648	1399764	2862068	1303176	1216191	519484	953761	2098223	1310037	1178718
723	ADSGEGDFXAEGGGVR*	Peptide	Fibrinogen Cleavage Peptide	33084	LC/MS Pos	100001322	3239	769		16133137	14654187			149460	150613	97165	103296	148286	67440	95864	165078	111932	82978	370317	579658	108030	118557	203958	52541	91034	75099	17718	186870	191937	78645	47771	105393	104153	111073	394831	49781	186589	569609	686100	632753	12700	29889	71820	180039
24	alanine	Amino Acid	Alanine and Aspartate Metabolism	32339	GC/MS	811	1487.9	232.1	56-41-7	5950	5735	C00041	HMDB00161	74221160	83255672	67544784	87065752	57704140	112841992	117477224	85678376	57810196	58988628	69399600	46766856	83193168	109129904	101731472	69640920	69823680	73734528	63907144	61924172	86855856	144544784	109388936	113002064	48685792	66066208	55238160	85887448	100176888	47359360	97703568	82444856	92939712	77651912	94799944	58955072
396	alanylleucine	Peptide	Dipeptide	37093	LC/MS Pos	100001890	2150	203	1638-60-4	259583	227831						40550														31849
2126	allantoin	Nucleotide	Purine Metabolism, (Hypo)Xanthine/Inosine containing	1107	GC/MS	1002	1809.8	518.3	97-59-6	204	199	C02350	HMDB00462	96173	90415	104459	66717	78832	26926	118652	62698	71646	132155	70545	95179	97555	123905	93591	44904	28911	92998	110115	61906	106252	104473	61699	89324	64401	77079	63709	81536	33401	132669	38700	30865	169126	164963	193045	143690
247	allo-isoleucine	Amino Acid	Leucine, Isoleucine and Valine Metabolism	47034	GC/MS	100005840	1610	274.224		6950182;99288	89698			311677	382917	428544	288880	200890	762212	230390	222491	186903	272867	187869	308073	349645	374181	308915	486300	502211	371344	376195	531073	713805	840160	397922	616510	250490	234204	240612	272963	512573	439935	728505	578438	199849	398108	215623	679447
2300	alpha-CEHC glucuronide*	Cofactors and Vitamins	Tocopherol Metabolism	39346	LC/MS Neg	100003101	2623.1	453.2									12636	20573								10440	18741	23084				16098	9008	12806	4743			10737	82271	14536
409	alpha-glutamylglutamate	Peptide	Dipeptide	22166	LC/MS Pos	100000964	857	277.1	3929-61-1	439500	388598	C01425	HMDB28818	115538	82628	58326	55738	22698	64402	29620	30242	14379	528061	96184	40966	51824	82600	35743	103459	63417	169375	218242	64601	69314	14912	70966	42379	10155	40419	32046	132671	176927	97656	41667	9784	78574	90021	170561	11278
265	alpha-hydroxyisocaproate	Amino Acid	Leucine, Isoleucine and Valine Metabolism	22132	GC/MS	100000706	1274	102.8	10303-64-7	83697	75520	C03264	HMDB00746		334940	200005	158082	186498	165222	434970	287021	142726	177762	137092		138029	171327	173347	122060	144449	157459	164921	118997	112290	368011	151813	114726				202490	87559	245461	134399	144615		163106	84906
236	alpha-hydroxyisovalerate	Amino Acid	Leucine, Isoleucine and Valine Metabolism	33937	GC/MS	100001300	1208	145.1	600-37-3	99823	90190		HMDB00407	3976156	6599946	4481247	2322366	4251699	4991785	13798912	10940028	8030423	21390854	17317184	15385469	2426802	2527210	2579445	2167292	1829170	1903045	3075015	3209368	4131860	3578517	1962704	1125097	3158180	2548933	2585778	2370689	2708321	14115167	10452813	3265365	2534362	4004610	3228263	2815239
920	alpha-ketoglutarate	Energy	TCA Cycle	33453	GC/MS	93	1779	419.1	305-72-6;328-50-7;22202-68-2	51	50	C00026	HMDB00208	393979	541402	242538	660146	464163	84870	146513	99293	98293	182512	158803	123977	245435	96174	162572	262482	158471	129836	244796	179905	110512	162572	63211	67596	138875	210705	216554	114213	392294	631021	536901	605993	187445	115382	334152	236601
2290	alpha-tocopherol	Cofactors and Vitamins	Tocopherol Metabolism	1561	GC/MS	1105	2305.4	502.5	59-02-9;10191-41-0	14985	14265	C02477	HMDB01893	1623885	2311545	2530941	4526516	5007462	1813431	1759375	1938220	1448296	1867733	1964652	1313214	5291591	6085608	6418890	2176290	1810363	2139615	2651916	3042390	3393513	1840025	1469838	1425814	1457783	3861731	2384895	2412333	2768252	926467	1632198	2416795	3891181	2873551	2795346	4230429
1627	andro steroid monosulfate 2*	Lipid	Steroid	32792	LC/MS Neg	100002068	4240	383.2				C04555	HMDB02759	21822	27746	25683	27547	14238	12771	169150	172503	243889	69638	50933	28065	37397	38271	42324	15804	23000	109111	9614	13666	11535	95120	37799	38862	15083	17390	13908	6475	13039	39367	6387	44170	30731	19694	32968	19050
1597	androsterone sulfate	Lipid	Steroid	31591	LC/MS Neg	100001073	5011	369.2	2479-86-9	159663	19988780		HMDB02759	31129	30109	32643	80884	229830	106128	5459	7907	8719	770780	366438	212364	27131	34266	34265	129964	192845	125255	37296	21865	50099		74078	57371	29047	25838	46396	138148	4561	134917	38079	9321	1038967	594422	1020553	63961
780	arabinose	Carbohydrate	Pentose Metabolism	575	GC/MS	828	1631.6	217	28697-53-2	66308	59687	C00216	HMDB00646	482746	457914	484536	344341	318899	96960	285471	318132	166351	333976	299498	237124	382634	318805	397967	191066	218479	183318	420930	391045	390588	1049909	244452	450422	328316	525386	673499	394597	391134	278629	308078	306654	309616	420868	397977	527063
785	arabitol	Carbohydrate	Pentose Metabolism	38075	GC/MS	100000012	1687.5	307.1	7643-75-6	94154	84971	C01904	HMDB01851	465955	659268	550962	208050	242860	151015	361132	378377	262729	108464	215059	158876	358577	372065	357938	119725	122297	110037	524218	366805	408300	2146263	295815	329611	688484	680273	640637	244809	233670	124036	100249	178102	743946	1133909	1256253	457222
2288	arabonate	Cofactors and Vitamins	Ascorbate and Aldarate Metabolism	37516	GC/MS	100001937	1736	292.1	7643-75-7	122045	108861	C00878	HMDB00539	233041	291250	309879	140066	162950	87200	111943	152291	128726	85869	42583	51122	317258	403224	402378	111866	79693	68302	306042	193387	276472	1379282	183822	245652	307470	404384	365930	141048	170986	119854	81011	129806	714979	1344734	1068355	205778
967	arachidate (20:0)	Lipid	Long Chain Fatty Acid	44679	LC/MS Neg	893	6282	311.3	506-30-9	10467	10035	C06425	HMDB02212	197063	168098	114499	85935	162132	85102	129348	208145	135896	134508	204990	174980	132628	154316	113381	282875	222668	113824	293567	243876	428916	147979	123540	161909	145004	132003	231615	164354	161306	183710	129695	191518	213706	346335	328941	232894
994	arachidonate (20:4n6)	Lipid	Polyunsaturated Fatty Acid (n3 and n6)	1110	LC/MS Neg	229	5525	303.4	506-32-1	444899	392692	C00219	HMDB01043	2623718	2138975	1843299	4253448	3360133	1953887	2137733	1982566	2131881	5960684	6010765	3433331	3799456	3438838	2529107	5745176	3144673	4606372	13354976	8117970	11408762	3169265	3427152	2959166	4188188	4539790	8426190	4802265	4717346	4362796	3329146	1407390	5082699	7336777	4337748	3560851
301	arginine	Amino Acid	Urea cycle; Arginine and Proline Metabolism	1638	LC/MS Pos	231	650	175.2	1119-34-2	232	227	C00062	HMDB00517	280200	384987	369557	665227	497511	416828	317939	410917	470130	720621	432128	581805	447532	461186	339169	733798	680249	936038	633354	358191	520124	530091	649837	573412	577328	540327	550849	504857	806354	140291	391737	649974	526648	907408	899160	370399
427	arginylproline	Peptide	Dipeptide	41394	LC/MS Pos	100003579	785.8	272.2	2418-69-1	332964	295008			16738	37930	14737	172412	59859	26401	44109	44802	26884	73852	51053	70309	56236	33800	28140	34441	30445	64027		17590	23203	39261	33430	80253	34794	12454	22983	42976	18452	69088	37257	20568	30276	36097	30311	121006
29	asparagine	Amino Acid	Alanine and Aspartate Metabolism	34283	GC/MS	917	1854	232.2	70-47-3	6267	6031	C00152	HMDB00168	2879933	3026010	2604942	2600693	1399372	1971701	3421303	2377354	2696525	2293758	1824928	1607631	2028287	2352837	2054597	3798824	2014584	2504486	1688786	1683412	1623560	2540878	3462196	3793829	1308907	1311695	1499514	1249208	3611757	978894	1986756	2742744	1521082	3072360	3892191	1584674
27	aspartate	Amino Acid	Alanine and Aspartate Metabolism	35834	GC/MS	234	1763.1	348.2	56-84-8	5960	5745	C00049	HMDB00191	4142156	4880972	4539575	5959532	4967893	4182714	4446252	3965419	2518182	10772151	7734771	5229799	6494470	7773595	5769127	8315557	6355502	6802805	8141962	6984568	7599351	8179367	5422277	4424847	7712444	8555358	7417153	13873705	15387011	5344554	12467141	5034237	7368761	12231261	5982343	4170290
440	aspartylleucine	Peptide	Dipeptide	40068	LC/MS Pos	100003158	2310	247.2	3062-14-4	332962	295006			27732			33299	21002	23790		11492	35110		26703	21447	17560	24057	29544	15227			11552	10700		18896		19147				16405		91449	35540					17266
442	aspartylphenylalanine	Peptide	Dipeptide	22175	LC/MS Pos	100000803	2538	281.1	13433-09-5	93078	84028		HMDB00706	293395	121941	497085	339649	267050	387039	137003	134440	262229	400174	1107588	1687278	413901	500457	1329322	86521	361032	160940	37362	79758	237006	221969	86343	230832	476270	974971	253744	474032	743630	156956	376113	858839	188737	157617	133361	299831
2819	atenolol	Xenobiotics	Drug	38658	LC/MS Pos	100002726	1988	267.2	29122-68-7	2249	2162	D00235	HMDB01924																																				924602
1066	azelate (nonanedioate)	Lipid	Fatty Acid, Dicarboxylate	18362	LC/MS Neg	2029	1322	187.2	123-99-9	2266	2179	C08261	HMDB00784	3208767	4098718	482161	6819788	5363003	4568099	2275488	1739549	887468	10022487	4105577	848629	4351677	3046903	1166812	7790676	4465214	8264638	26854754	6940417	11051282	2070472	4987751	2411161	5138764	4943350	4866908	7854618	6597761	16402169	5902469	797851	5325488	6073780	5153296	3555258
2218	beta-alanine	Nucleotide	Pyrimidine Metabolism, Uracil containing	35838	GC/MS	244	1582.3	334.1	56-41-7;107-95-9	239	234	C00099	HMDB00056	152025	245921	144205	218161	105507	94009	141009	149230	74685	84523	233504	205995	406177	353915	295941	208843	208632	98028	131856	403127	207657	205093	194093	293510	95068	88223	94433	247769	377816	26745	204333	89737	253369	340822	318422	219449
228	beta-hydroxyisovalerate	Amino Acid	Leucine, Isoleucine and Valine Metabolism	12129	LC/MS Neg	1442	1043	117.1	625-08-1	69362	62571		HMDB00754	19267	25148	21774	8142	12047	26174	32527	17745	16236	47735	33015	34075	13564	14204	18880	22514	16378	15638	37438	30139	21519	36597	19068	22260	38237	37240	25237	26152	17211	43105	39930	36101	14047	27686	33035	21095
12	beta-hydroxypyruvate	Amino Acid	Glycine, Serine and Threonine Metabolism	15686	GC/MS	100000055	1425.1	221	1113-60-6;3369-79-7	964	939	C00168	HMDB01352	93226	137473	123643	89271	96196	117161	144258	115467	106357	87935	140260	115687	69590	95298	91323	106584	126972	64426	132993	112248	110887	143288	52440		108735	140454	101895	60212		368116	368247	428925		148196	274479	111113
1523	beta-sitosterol	Lipid	Sterol	27414	GC/MS	100001033	2380.8	357.4	83-46-5	222284	192962	C01753	HMDB00852		176702					192552	192945	222212		67862		170389	128795	200236				183024		189775	165838	118817	224053						144403	181064	295851	173106	223472	158909
2292	beta-tocopherol	Cofactors and Vitamins	Tocopherol Metabolism	42316	GC/MS	100001641	2260	222.1	148-03-8	6857447	5256784	C14152	HMDB06335	52322	187543		65918			99591			115525			88118		25146	206612	160353	369754	319270	119145	170362		108347	121584	171843					199239	161000	287425	398763	421935	406681	109037
6	betaine	Amino Acid	Glycine, Serine and Threonine Metabolism	3141	LC/MS Pos	799	721	118.2	107-43-7	247	24219951173	C00719	HMDB00043	2741114	2241331	1866288	2036855	1268731	2623374	2880569	3362863	3326947	1209753	1602834	3706255	1543702	1700947	1689678	4819955	4093074	5330943	3686521	5632010	2258937	3926535	3014687	2921847	4421590	2702577	3567987	3930549	3685533	3093156	2655497	3852060	1159146	2465156	1904256	3711520
2322	bilirubin (E,E)*	Cofactors and Vitamins	Hemoglobin and Porphyrin Metabolism	32586	LC/MS Pos	100001950	4625	585.2	114-25-0	5315454	4474753			490808	123718	218710	362187	199115	458334	214094	101131	205040	358074	195677	157753	601074	643406	497539	569754	162359	568466	102119	105937	68276	940020	914407	815213	224521	118816	155934	88258	163359		20982	40311	272977	339552	261848	400393
2321	bilirubin (Z,Z)	Cofactors and Vitamins	Hemoglobin and Porphyrin Metabolism	27716	LC/MS Neg	1090	4812	583.2	635-65-4	5280352	4444055	C00486	HMDB00054	520762	147232	249797	222260	96242	138041	211071	109984	153624	133881	114652	114572	385555	232780	263347	77340	146790	124519	2318	9662	10661	402783	97760	102014	34497	10359	40142	8302	37262	16389	16487	22833	340128	296118	128503	234153
2324	biliverdin	Cofactors and Vitamins	Hemoglobin and Porphyrin Metabolism	2137	LC/MS Pos	250	4936	583.3	55482-27-4;55482-27-4	5353439	10628548	C00500	HMDB01008	143691		47239	93187	50990	43807	36804	32981	30723	121099	85300	60509	131018	100157	77586	80253	40880	103905	30142	32104	25552	99387	76382	76448		32276	27157	91325	26010	31352	20488	24947	50990	54717	27233	119370
693	bradykinin, des-arg(9)	Peptide	Polypeptide	34420	LC/MS Pos	100001292	3516	453	15958-92-6	105044	94778	C00306	HMDB04246	13972	15015	18857	97659	336370	115087	155642	450888	531987	35205	85794	107511	32182	54190	86402	126290	175727	1792407	125928	115259	32774	98349	7429	5560	206458	63480	49622	55445	48726	750380	86321	63437	777887	157714	62602	286362
1134	butyrylcarnitine	Lipid	Fatty Acid Metabolism (also BCAA Metabolism)	32412	LC/MS Pos	100001054	2007	232.2	25576-40-3	439829	184820	C02862	HDMB02013	366308	252324	513303	62052	189577	84428	197724	132423	210444	87451	87227	82661	172323	144381	210351	196655	168316	143304	68431	82762	53508	644407	166446	120740	80733	117173	128283	60434	85921	73094	51927	110148	103691	182482	148934	252318
214	C-glycosyltryptophan*	Amino Acid	Tryptophan Metabolism	32675	LC/MS Pos	100001949	1912	367.1			13218203			229553	285071	235632	115769	144938	76083	94460	92866	103086	144475	143243	142445	134405	183729	156821	126786	109331	144012	358292	316791	313829	686466	155136	128849	322305	349638	363811	117662	153210	107159	95182	97617	192976	528544	498909	161631
2406	caffeine	Xenobiotics	Xanthine Metabolism	569	LC/MS Pos	849	2820	195.1	58-08-2	2519	2424	C07481	HMDB01847	705217	522607	261115		56810	832787	619894	206502		101736		82334	181980	47376	31962	286123	772358	817170	31167			54426	74976	129175	340375	329977	57313	1964644		53880	122854	210175	60416			4578409
1525	campesterol	Lipid	Sterol	39511	GC/MS	100001269	2353	343.4	474-62-4	173183	151215	C01789	HMDB02869		210748	177838		190697	183526	216771	322235	190647				195618		260382				337164	338551			92638			167080		56029		365379	356185		260382	271718	325275
942	caprate (10:0)	Lipid	Medium Chain Fatty Acid	1642	LC/MS Neg	888	5092	171.2	112-37-8	2969	2863	C01571	HMDB00511	371851	208082	328271	140314	197142	131781	588182	105509	103810	207403	123889	69958	133838	107168	78490	129052	115228	58850	218279	149579	266466	130704	129176	86381	126952	116707	111377	149502	167801	299971	99763	57151	121964	146023	304195	151830
938	caproate (6:0)	Lipid	Medium Chain Fatty Acid	32489	LC/MS Neg	926	2766	115.2	142-62-1	8892	8552	C01585	HMDB00535	27657	19477	24746	20008	23193	15700	37560	16731	9545	22959	16938	8654	19777	15724	18163	18228	12876	20634	63992	19412	35074	14737	15326	12199	13722	23907	66603	19466	15733	37688	26078	10101	15041	19800	16990	16245
940	caprylate (8:0)	Lipid	Medium Chain Fatty Acid	32492	LC/MS Neg	932	4367	143.2	124-07-2	379	370	C06423	HMDB00482	165172	76915	114117	41123	47189	36793	153995	38736	32166	41987	34587	20357	33576	26650	26085	32748	25857	39659	88213	37615	48378	39470	33384	23903	26911	26442	26721	34967	29982	67475	36465	18592	31282	34124	52635	30579
2787	carboxyibuprofen	Xenobiotics	Drug	43333	LC/MS Neg	100004171	1934	235	15935-54-3	10444113	8619532												10098									467652	10098
1168	carnitine	Lipid	Carnitine Metabolism	15500	LC/MS Pos	100000007	702	162.2	461-05-2	10917	10455	C00318	HMDB00062	2225254	2183388	2822746	1560229	1901076	2307277	2358775	2360267	2535097	1735894	2100453	1968231	2279178	2064379	2268477	1891845	2014631	1937360	657905	881434	912754	2413555	2123345	2312591	831241	852742	1004843	1260787	1806948	1285818	1897867	2128014	1075273	1494411	1227931	2258801
1302	chiro-inositol	Lipid	Inositol Metabolism	37112	GC/MS	100001859	1857	318.1	643-12-9		10254647			472072	181745	221983	16357	59380			224452	215532			84028	372288	757182	608270	19616	1435173		77046	26856	221983	9811194			49483		193880			905566	56613		484224	1384308	1722183
1648	cholate	Lipid	Primary Bile Acid Metabolism	22842	LC/MS Neg	136	5148	407.4	81-25-4	221493		C00695	HMDB00619	24597	169650	60453	22989	84851	6287	64274	259290	53064	6432		17724	297284	156596	253064	19891	41132	36599	14280		9473	13613	5681	4946	28186	38072	11022		18034	18915	7382	11968	17933	63218	48599	5056
1502	cholesterol	Lipid	Sterol	63	GC/MS	266	2316.9	329.3	57-88-5	11025495	4937803	C00187	HMDB00067	60666028	71103872	64615040	77453720	88244552	66248260	57107176	52290840	44879952	62866496	74798104	55449164	67363792	68495272	74085432	81567296	82759488	78479424	78067752	81585096	76430264	62156516	49902456	47579544	60518684	81842104	79433672	84210600	71274008	92751864	85376408	69226224	111170432	91147640	85875176	94110408
1328	choline	Lipid	Phospholipid Metabolism	15506	LC/MS Pos	1256	674	104.2	67-48-1	305	149278	C00114	HMDB00097	1782856	2093777	1305457	3015299	1514545	1870988	1822275	1717363	1469924	2503193	1880954	1577212	2078641	2468123	1900493	2474469	1689682	2588134	3120967	2039454	3097579	1705511	1755609	1724041	1725125	1839770	2137924	3069865	1641874	2042359	1869201	1462947	2116487	2318786	1733075	1890040
2584	cinnamoylglycine	Xenobiotics	Food Component/Plant	38637	LC/MS Neg	100002253	3139	204.1	16534-24-0	709625	618829							3917	10659							37022	18303	25702					8452															11834	10566
1159	cis-4-decenoyl carnitine	Lipid	Fatty Acid Metabolism(Acyl Carnitine)	38178	LC/MS Pos	100002259	4404	314.3	98930-66-6					2020522	1104990	2104199	140187	389331	391900	238658	159723	355762	290292	282687	289940	327735	348787	303544	307484	298120	397298	491216	524034	513807	2442528	841207	453141	362307	423384	344386	232079	249225	339013	198078	145493	341590	511222	175919	534884
960	cis-vaccenate (18:1n7)	Lipid	Long Chain Fatty Acid	33970	GC/MS	100001228	1987	339.3	506-17-2	5282761	4445888	C08367	HMDB03231	2018922	1269186	1343708	1157929	5833648	1915155	1671818	1076093	2494740	5428715	6371935	2495353	3131445	2012383	2249956	6531318	3394940	1656185	7642852	9409121	8007572	4241386	2196485	2929934	2056729	2372947	6096345	1705343	2821833	4189830	2286501	858221	2584265	4685848	2405216	3693344
915	citrate	Energy	TCA Cycle	1564	GC/MS	1124	1763.4	273.1	77-92-9	311	305	C00158	HMDB00094	33007580	30979700	30256146	11874547	24770536	7851494	39762080	23528026	17555616	6439864	9343305	9644762	17876430	13319275	13826403	6482186	7073216	7137094	21613582	24683444	15187538	39830068	11579536	12659237	7619853	8715844	8103400	10041396	7826445	8437995	6443733	9391888	13088255	10477439	9705887	19995506
305	citrulline	Amino Acid	Urea cycle; Arginine and Proline Metabolism	2132	LC/MS Pos	391	715	176.1	372-75-8	9750	810	C00327	HMDB00904	325457	591861	324605	528852	259170	519792	365207	1020777	987845	203509	218245	235100	740195	907906	683956	354683	206408	347679	494879	538136	645948	458441	508531	487757	533905	479823	517679	342876	558049	150793	247444	269180	481144	674131	848794	710495
1582	cortisol	Lipid	Steroid	1712	LC/MS Pos	356	4573	363.2	50-23-7	5754		C00735	HMDB00063	355381	311991	406473	350804	322485	238769	205201	179697	212368	552671	368706	331612	216476	135460	176898	389198	195003	256281	143321	384690	589196	503198	285352	210645	407205	430171	260957	375532	491835	610758	406431	456132	307738	383841	127875	439884
1586	cortisone	Lipid	Steroid	1769	LC/MS Pos	273	4420	361.2	53-06-5	222786	361685	C00762	HMDB02802	51656	37221	53254	47983	43065	42873	72557	65466	47369	59645	46611	24606	39270	14706	41538	65566	33745	49854	32654	58966	50807	52093	41999	35447	27178	49317	26099	47851	39314	35776	53535	61425	50062	48544	22700	44205
2421	cotinine	Xenobiotics	Tobacco Metabolite	553	LC/MS Pos	848	1493	177.1	486-56-6	854019	746405		HMDB01046		101487								461287	163960	68625						14753	348300	27503	1012137				409843		951641			297165	78791	410558	98339	84360
328	creatine	Amino Acid	Creatine Metabolism	27718	LC/MS Pos	1221	758	132.1	57-00-1	586	566	C00300	HMDB00064	2322747	2502282	2502338	3867506	2940765	2278525	5282091	2848933	3247677	21042792	8724304	9258788	8086079	8386418	9630279	3375483	2735447	3351380	3432210	4917100	2953686	1818789	2048209	2398351	1979234	1680870	2637368	3253358	3030310	2776584	2658000	3353690	3272248	3950428	7476168	7302348
329	creatinine	Amino Acid	Creatine Metabolism	513	LC/MS Pos	275	730	114.1	60-27-5	588	568	C00791	HMDB00562	2344636	3059538	2612061	2230881	2256163	2238238	1951397	2025814	2114461	2347448	2593158	2425489	2915818	2666509	2312735	2812287	2237240	2207244	5270139	5176858	5898300	6147744	2620728	2175419	2996281	2703049	3165870	1979084	2630429	1475980	1553265	1758910	6721318	12050898	9216939	2157413
455	cyclo(leu-pro)	Peptide	Dipeptide	37104	LC/MS Pos	100001925	3445	211.1	2873-36-1	7074739	5428292			120595	57545	95692	44611	55577	59531	155304	77661	84177			22001	155750	116453	80035	27857	46986	25284	25787	19272	47333		101164	36854	36078	20783	37810	101663		134400	49805	42426	25251	48891	46979	113499
287	cystine	Amino Acid	Methionine, Cysteine, SAM and Taurine Metabolism	39512	GC/MS	279	2015.3	145.9	56-89-3	67678	575	C00491	HMDB00192	168577			227260	271209	198747					218204	117801	440483					255091					293769					294697								439633
2326	D-urobilin	Cofactors and Vitamins	Hemoglobin and Porphyrin Metabolism	40084	LC/MS Pos	100002569	4621	589.3	3947-38-4	6276321		C05795	HMDB04161	732309	410155	174880	69443	41111		41446	26989	44536	241743	61397	26142	39251						27508				14776		11007		72649	80081	31432		42991					97948
1157	decanoylcarnitine	Lipid	Fatty Acid Metabolism(Acyl Carnitine)	33941	LC/MS Pos	100001251	4700	316.3	1492-27-9	10245190	8420677		HMDB00651	6891055	3480801	7253694	158135	509543	517208	263546	130426	348333	263358	373737	314065	303284	310460	341806	258328	355719	627565	234385	302040	317670	5033606	1580868	1047517	305951	417814	242364	177289	291773	285436	165676	131257	217395	274041	150164	318187
1591	dehydroisoandrosterone sulfate (DHEA-S)	Lipid	Steroid	32425	LC/MS Neg	100000792	4771	367.2	651-48-9	12594	12074	C04555	HMDB01032	34667	26664	36317	119639	262079	209867	78346	107750	100023	1121820	747210	561047	69759	96712	109470	243672	246391	416211	105202	141529	135450	637203	227008	154579	29271	17936	21169	97883	23753	347034	113727	53957	748905	785556	590442	141056
2294	delta-tocopherol	Cofactors and Vitamins	Tocopherol Metabolism	33418	GC/MS	100001216	2232	474.4	119-13-1	92094	83144	C14151	HMDB02902		39972	14939			18788	58800	14009					28250		16267	54613	20789	40079	67474		48800	19838	29913	72403	58456		12793	26633		64302	29590	111393	67749	72115	227579	53649
1167	deoxycarnitine	Lipid	Carnitine Metabolism	36747	LC/MS Pos	100001662	759	146.1	6249-56-5	134	705	C01181	HMDB01161	902780	743300	802624	391150	536276	614745	577136	526559	625656	553712	688056	601699	552463	592257	535496	537290	515834	430550	563685	624463	727822	768060	508683	494713	392478	435312	494455	454804	488662	147491	176525	159648	846866	1046698	759939	560721
2850	desmethylnaproxen sulfate*	Xenobiotics	Drug	34346	LC/MS Neg	100001788	2324	295.2		184679	160559																		55396	57731	4099												1548745	76197	1578
2851	desvenlafaxine	Xenobiotics	Drug	43334	LC/MS Pos	100004173	3120	264.2	300827-87-6																														240652
3083	dexpanthenol	Xenobiotics	Chemical	38314	LC/MS Pos	100002376	2293	206.2	16485-10-2	4678	4516	D03726	HMDB04231
998	dihomo-linoleate (20:2n6)	Lipid	Polyunsaturated Fatty Acid (n3 and n6)	17805	LC/MS Neg	1231	5722	307.3	2091-39-6	6439848	4944228	C16525	HMDB05060	851016	324970	514895	293652	1610654	344481	597247	482542	961514	1163602	1196671	798964	1188627	784592	623822	2548544	1091657	513549	2922845	2395776	3497229	1429938	901890	886207	815750	559602	1495258	501440	955114	1350959	764412	217194	762273	1592813	1105787	1096737
993	dihomo-linolenate (20:3n3 or n6)	Lipid	Polyunsaturated Fatty Acid (n3 and n6)	35718	LC/MS Neg	100001739	5600	305.4	17046-59-2	5280581	4471954	C03242	HMDB02925	368083	232997	351224	671552	976974	342122	403990	390851	529320	941866	967463	476840	822453	700616	464285	1783394	841955	778878	2530465	1570096	2724212	779228	856068	822103	546757	613683	1558845	720253	807587	828238	581931	297947	890364	1011959	1076437	523263
2601	dihydroferulic acid	Xenobiotics	Food Component/Plant	40481	LC/MS Neg	100003432	1929	195.1	1135-23-5	14340	13701
2188	dihydroorotate	Nucleotide	Pyrimidine Metabolism, Orotate containing	601	GC/MS	923	1730.4	257	155-54-4	648	628	C00337	HMDB03349	184160	351712	242247	162418	264817	116175	388239	247966	223745	116412	138491	81483	276239	286073	253816	193837	106114	89524	147010	127753	78431	503655	194108	382311	126083	132202	90195		233399	83987	187056	111771	103935	122813	283230	213067
312	dimethylarginine (SDMA + ADMA)	Amino Acid	Urea cycle; Arginine and Proline Metabolism	36808	LC/MS Pos	100001810	812	203.2	102783-24-4	123831	110375	C03626	HMDB01539	625362	624218	578715	481052	389757	297733	386018	381928	435768	445822	513532	396020	391132	393094	372128	341321	255576	352496	405438	438103	413769	687730	381708	350718	353140	356471	312780	293498	413564	429486	388118	299064	531359	620076	453067	518365
5	dimethylglycine	Amino Acid	Glycine, Serine and Threonine Metabolism	5086	GC/MS	806	1030	57.9	1118-68-9	673	653	C01026	HMDB00092	3006613	3305141	2149572	1128098	984066	1710387	1632101	1468100	1550064	562417	741173	1321939	1630672	1633680	1567797	1351520	1017527	1598363	2236181	2348702	3422686	4846469	1779752	1800779	2006039	1939075	1801906	1918953	1372756	2316300	2433045	4003396	2109959	3158279	2995967	2122241
997	docosadienoate (22:2n6)	Lipid	Polyunsaturated Fatty Acid (n3 and n6)	32415	LC/MS Neg	100001182	6017	335.4	7370-49-2	5282807	4445934	C16533		45909	16728	24419	7201	41244	9818	21521	18220	28762	50382	48555	38110	36577	21482	18429	68508	37682	11657	90856	85891	94089	36472	33444	25267	38980	19647	63966	19313	24241	60968	29934	11600	22882	50310	37200	37176
985	docosahexaenoate (DHA; 22:6n3)	Lipid	Polyunsaturated Fatty Acid (n3 and n6)	19323	LC/MS Neg	100000665	5518	327.3	6217-54-5	445580	393183	C06429	HMDB02183	969876	773833	936722	843501	1274756	419276	554206	524885	722763	1621957	1885830	726575	997962	1057867	1050829	1397369	906632	932399	6406059	4289704	5535074	1054940	678666	792555	755008	1110289	2192414	2093982	2403467	1700908	911536	424530	1188487	1800568	1083223	656682
984	docosapentaenoate (n3 DPA; 22:5n3)	Lipid	Polyunsaturated Fatty Acid (n3 and n6)	32504	LC/MS Neg	100001181	5574	329.4	2234-74-4	6441454		C16513	HMDB01976	449228	264533	495081	213930	722756	233535	218975	282816	365606	894590	1295290	423431	643348	537450	421505	3294947	996184	621434	5290164	4960872	5291723	944793	627703	527638	583100	599540	1876975	878391	1521588	1195123	738447	166960	1083938	1695747	1238789	629659
996	docosapentaenoate (n6 DPA; 22:5n6)	Lipid	Polyunsaturated Fatty Acid (n3 and n6)	37478	LC/MS Neg	100001580	5625	329.4	25182-74-5	6441454	4945614	C16513	HMDB13123	190778	128367	179432	162488	275952	118961	144275	159341	211991	546360	472314	189791	254880	238244	195143	438024	296448	181911	681546	528712	575345	322476	247225	267077	201321	220361	628787	188489	362083	245823	202192	50104	257591	612218	262585	189884
986	docosatrienoate (22:3n3)	Lipid	Polyunsaturated Fatty Acid (n3 and n6)	32417	LC/MS Neg	100001195	5825	333.4	59708-86-0	5312556	4471981	C16534	HMDB02823	26636	6397	18550		32042	20731		22614	31431	47199	60044	21135		12392	19971	59173	17995	40702	226204	78344	99113	27024	40727	70998	32042	17335	141097	22492	31050	30046		14497	29741	77323	72678
1070	dodecanedioate	Lipid	Fatty Acid, Dicarboxylate	32388	LC/MS Neg	100001102	2990	229.2	693-23-2	12736	12213	C02678	HMDB00623	79905	71195	20245	149900	110717	68791	29317	23711	10204	280897	101651	13138	84750	57605	21412	238427	84618	155458	922354	202666	343209	33965	93483	44867	112591	98701	173717	178881	175581	380093	109737	10123	101076	156949	123075	60817
2858	doxycycline	Xenobiotics	Drug	39273	LC/MS Pos	100003009	3900	445.3	24390-14-5
724	DSGEGDFXAEGGGVR*	Peptide	Fibrinogen Cleavage Peptide	31548	LC/MS Pos	100001323	3379	733.5			21403111			1422280	748114	1915106	818764	1280832	313651	93823	453775	751315	256777	1990387	7059957	645257	418186	2942191	108572	488531	71150	57853	795299	721309	662651	184693	541368	442492	1009019	4074693	144503	487670	277923	360891	5031522	54034	141607	115569	2639604
983	eicosapentaenoate (EPA; 20:5n3)	Lipid	Polyunsaturated Fatty Acid (n3 and n6)	18467	LC/MS Neg	2050	5442	301.3	10-2005-9;10417-94-4	446284	393682	C06428	HMDB01999	154322	143780	110728	253605	349148	171085	93891	80774	125095	533238	617176	179826	296377	289220	260467	1025397	292513	463856	4519437	2204762	2820672	167611	264812	251347	183086	375615	628993	1203303	804213	689166	272408	125142	460829	715873	430240	254528
970	eicosenoate (20:1n9 or 11)	Lipid	Long Chain Fatty Acid	33587	LC/MS Neg	100001335	5955	309.4		5282768	4445895			1519986	650712	764539	213485	1462937	225390	550401	476269	778167	1280775	1380928	1058160	806573	502697	377561	1495968	1063987	317784	2212911	2136064	2590276	1090036	800336	771681	845380	511045	1337236	563677	1020205	1141015	664567	145909	606669	1360644	952909	993399
1594	epiandrosterone sulfate	Lipid	Steroid	33973	LC/MS Neg	100001287	4838	369.3	22229-22-7		21403101	C07635	HMDB00365				33436	93698	60217				240590	138479	79398	15709	17897	19387	39302	60175	40890	35806	27900	37887	50253	14203	11614	7950		6530	34621		52801	12913	3614	338643	322105	272055	24034
2612	erythritol	Xenobiotics	Food Component/Plant	20699	GC/MS	100000846	1517.5	217	149-32-6	222285	13835932	C00503	HMDB02994	2538653	2897122	2001432	1235695	2381450	839582	2165380	2514219	1161070	1008870	1201045	818825	1882712	1962913	1661532	1129092	1111418	1148173	4495316	3437561	3756012	8906245	1344658	1203128	3533114	3607488	3343618	1472513	1169788	1868435	1144215	1379869	4743309	6814227	5344357	2257583
909	erythronate*	Carbohydrate	Aminosugar Metabolism	33477	GC/MS	100001320	1546.9	292.1	88759-55-1	2781043	2061231		HMDB00613	1770077	2445213	1862117	739467	1150858	509823	1216663	1378003	845137	1072127	1106230	922241	1131035	1377379	1239218	574595	585739	550942	2376839	1876914	1898734	10647005	941338	980828	2751623	2995154	2801055	1107184	794721	944793	678520	835520	4509933	6843168	5216739	2030130
2862	escitalopram	Xenobiotics	Drug	40459	LC/MS Pos	100003444	3855	325.2	219861-08-2	146570	129277		HMDB05028				114377	130745		66831	49745	62283					25296											13578					26278	49745	295304
839	fructose	Carbohydrate	Fructose, Mannose and Galactose Metabolism	577	GC/MS	878	1758	217	57-48-7	5984	5764	C00095	HMDB00660	21507018	24526366	23165376	4392975	20876798	5946847	75421416	13425900	13183079	22686070	23256788	16883110	7671235	21648414	6152571	9852619	29729472	10044966	16829010	25317636	20720812	6760096	11224746	39045604	16914514	22213976	43450380	13934362	3805804	58361668	13116635	65487768	17103444	30598352	50677352	79258672
791	fucose	Carbohydrate	Pentose Metabolism	15821	GC/MS	918	1682.2	204	2438-80-4	19466	2299091	C01018	HMDB00174	269846	335188	227318	159126	229449	181485	362966	345865	199471	240179	196872	360885	384591	473677	451192	338064	384374	389102	308371	197446	222144	946364	387965	337488	343044	544234	316383	300571	288761	494425	429830	457592	314770	323101	268081	291583
924	fumarate	Energy	TCA Cycle	1643	GC/MS	330	1382.1	245	100-17-8		10197150	C00122	HMDB00134	485180	508324	428806	185258	329578	106808	289391	86664	121349	130146	110182	118211	285394	236363	275053	111301	126922	146860	256536	205517	194168	396890	151736	161021	144724	126226	164592	161483	92469	274343	161489	153363	230252	308220	249076	242491
2870	furosemide	Xenobiotics	Drug	43009	LC/MS Neg	100004241	3516	329.1	54-31-9	3440	3322	D00331	HMDB01933	3978	17906	18338	3833	371786		7453	4568	7901	12023			49546	19258	16986												599	5846						127695	54993	103633
2873	gabapentin	Xenobiotics	Drug	38686	LC/MS Pos	100002806	2482	172.2	60142-96-3	3446;6919078	3328	D00332	HMDB05015				50293016	58802256																				50425256	54547640	54915356
2298	gamma-CEHC	Cofactors and Vitamins	Tocopherol Metabolism	37462	LC/MS Neg	100002094	3818	263.3	178167-75-4	133098	117455		HMDB01931	2842	5451		6696	5582	5963	2399			3049			8303	14606	12162		2771	5132	10565	5265	11712	7165	2783	5986		4558	3534	2387		3340	2935	4372	6032	5540	4059	6469
2299	gamma-CEHC glucuronide*	Cofactors and Vitamins	Tocopherol Metabolism	42381	LC/MS Neg	100004243	2540	439.2							2756			2394								3250	6520	5217				26896	8837	17100	14391			4998	10850	6096					3211	6205	16529	8385	2428
366	gamma-glutamylalanine	Peptide	Gamma-glutamyl Amino Acid	37063	LC/MS Pos	100001843	1108	219	5875-41-2	440103	389104			528853	542573	335419	765285	530163	484250	544510	240697	274046	306425	310159	201992	558261	444236	460286	161776	431190	374863	84848	86099	300242	221951	568754	798532	253134	281084	258049	172338	260221	41442	232123	451218	203867	138282	142863	389659
368	gamma-glutamylglutamate	Peptide	Gamma-glutamyl Amino Acid	36738	LC/MS Pos	331	1036	277.1	1116-22-9	92865	83831	C05282	HMDB11737	945490	863445	285691	687753	343250	91433	194761	149145	107972	452580	250919	260838	327747	247361	151724	308207	424008	533892	195064	213162	211966	145151	246246	203715	280569	392912	365955	224981	427518	90600	236800	403402	124840	157593	110698	355734
369	gamma-glutamylglutamine	Peptide	Gamma-glutamyl Amino Acid	2730	LC/MS Pos	1140	806	276.1	10148-81-9	150914	133013	C05283	HMDB11738	729744	794253	982629	2287207	2332055	1345834	1686322	1140729	1451380	475980	763607	404009	2057593	1832104	1700078	147077	569481	431664	210353	346843	659090	700024	1049412	2097579	470359		633055	290495	618835		170639	510042	516771	493512	353764	1058074
372	gamma-glutamylisoleucine*	Peptide	Gamma-glutamyl Amino Acid	34456	LC/MS Pos	100001485	2644	261.2		14253342	21403145		HMDB11170	114657	119729	58870	82722	52481	111492	118186	75028	95422	118341	71338	77575	105845	115050	97478	166974	128251	116648	145895	250086	197418	79227	152491	201280	92434	94516	102680	71865	124409	85310	102417	129978	55549	162822	119092	83533
373	gamma-glutamylleucine	Peptide	Gamma-glutamyl Amino Acid	18369	LC/MS Pos	1268	2744	261.2	2566-39-4	151023	133115		HMDB11171	473174	530002	205568	457334	152907	350093	465324	224033	239387	704835	347337	379444	443619	338934	311563	386261	394017	366861	296290	510685	404265	291221	378538	422717	360579	450297	365006	411207	394480	358724	531268	371543	209957	302480	279139	419094
375	gamma-glutamylmethionine	Peptide	Gamma-glutamyl Amino Acid	37539	LC/MS Pos	100001313	1993	279.2	17663-87-5	7009567	5373147			351714	422804	202196	301078	185951	155635	379331	196306	223410	115944	166411	110485	156163	128122	135849	92251	186408	118819	27516	23924	68383	87061	231317	333218	91744	93190	123132	87968	134180	21291	118796	142159	57897	101995	73109	180276
376	gamma-glutamylphenylalanine	Peptide	Gamma-glutamyl Amino Acid	33422	LC/MS Pos	100000491	2846	295.1	7432-24-8	111299	99868		HMDB00594	544416	602624	193218	513709	194249	169861	337060	217518	192645	443814	243962	186800	299118	225330	191620	509686	339066	393576	174922	210347	214954	174277	217384	251960	369389	411525	288233	350514	383183	468916	505888	239408	204410	264177	187161	250943
377	gamma-glutamylthreonine*	Peptide	Gamma-glutamyl Amino Acid	33364	LC/MS Pos	100001314	977	249.1	5652-48-2		21403107			125861	154226	78786	143975	72762	75884	115860	100397	102709	69289	80828	78595	79806	84838	63814	161243	86142	160108	53717	59217	103659	74050	152875	246420	51842	69830	38288	52368	104202	49512	89127	102456	34379	86959	131045	58318
379	gamma-glutamyltyrosine	Peptide	Gamma-glutamyl Amino Acid	2734	LC/MS Pos	1102	2073	311.2	7432-23-7	94340	85142		HMDB11741	285923	283433	114097	150440	82344	93804	251716	156201	146789	103811	80135	65565	87037	77595	67402	92602	102208	76684	44433	46647	75542	64924	81495	88590	56607	56585	62095	73159	73548	54063	95679	101900	24730	45356	74101	129180
380	gamma-glutamylvaline	Peptide	Gamma-glutamyl Amino Acid	32393	LC/MS Pos	100001126	2040	247.2	2746-34-1	7015683			HMDB11172	290891	334308	155932	221632	110488	305692	263112	157843	180785	384792	231634	252968	217536	252421	264400	338157	252096	264485	247226	437303	313219	248661	313625	413190	250661	215402	216470	200942	285881	225786	226953	270325	143556	297466	214491	245068
2295	gamma-tocopherol	Cofactors and Vitamins	Tocopherol Metabolism	33420	GC/MS	100001308	2264	488.4	54-28-4	14986	14266	C02483	HMDB01492	178939	250919	161558	35262	34686	481044	520218	520219	306268	93604	215344	108918	242291	145053	123672	657532	313285	660767	9349	437991	728832	296556	289546	395233	140672	98756	151265	201866	207122	570352	571049	941913	814953	797556	1261441	368011
2544	gluconate	Xenobiotics	Food Component/Plant	587	GC/MS	338	1879.4	333	527-07-1	10690	10240	C00257	HMDB00625	476453	774107	604358	454148	720497	369947	651496	731409	379228	220504	712830	275862	627935	690479	354920		476114	454007	1628797	1320941	1006851	2216674	502503	852746	885660	1872726	2112156	681779	691663	867468	729879	1114604	3014814	7363770	4317340	1243829
738	glucose	Carbohydrate	Glycolysis, Gluconeogenesis, and Pyruvate Metabolism	20488	GC/MS	572	1866.8	217.1	50-99-7	79025	71358	C00031	HMDB00122	336094240	347806496	274159392	270677632	259459040	306006784	423476384	361800416	269433408	350232000	415619616	315581184	264947904	249366592	257203840	320612608	336676576	222474368	335169184	296607424	306003744	409191168	277024896	259596432	384309024	480072288	430859840	265460912	293586464	796426432	716059392	936435584	226586192	537712448	708567872	364388896
36	glutamate	Amino Acid	Glutamate Metabolism	57	LC/MS Pos	561	700	148.1	56-86-0	611	591	C00025	HMDB00148	3291798	3160346	1927215	2655894	1735105	1138486	1286199	1213732	1017840	2313761	1442127	1911245	1874563	1919872	1386120	4388393	2684981	4375363	3177108	2145633	1917459	1251292	1857283	1399921	2369756	2581340	2138290	2305759	3438607	3103219	3033980	3321151	1357181	1470319	1756378	1490737
37	glutamine	Amino Acid	Glutamate Metabolism	53	LC/MS Pos	563	684	147.2	56-85-9	5961	5746	C00064	HMDB00641	1206618	1361726	2033818	1821376	1873572	2982588	3390099	3390128	3712111	1029959	1511088	1492440	2459715	2459551	2666142	621392	1212288	953680	1002733	1867528	1389972	2237663	2678170	3534347	967211	538647	840679	1158606	1809763	253416	484881	1697041	1523397	2474545	2997905	1747451
78	glutarate (pentanedioate)	Amino Acid	Lysine Metabolism	396	GC/MS	339	1433.6	261	110-94-1	743	3618533	C00489	HMDB00661	237356	248825	113128	280206	297333	250470	240609	92633	13870	352724	135567	67374	245228	325455	73187	648307	406648	533073	1565014	505694	618819	205837	276797	210494	303926	370247	290581	539345	357286	929452	164308	90233	342640	321918	372708	301973
1091	glutaric acid, methyl ester	Lipid	Fatty Acid, Methyl Ester	43340	GC/MS	100004219	1314.6	203.1	1501-27-5	73917	66550		HMDB00858		64998	23796	38836	85971	59770	235728	37745		67701	37411		31045	174127	24453	43025	155344	73490	114569	15575	97331		36244			48280		47310		564397	34293		28909	51199	41501	61267
79	glutarylcarnitine (C5)	Amino Acid	Lysine Metabolism	35439	LC/MS Pos	100001593	1565	276.1	102636-82-8	71464488	21403175		HMDB13130	407847	541706	502486	84284	77157	101062	80321	82375	86807	105131	91110	77871	98853	123765	105416	134355	135813	146227	68320	67561	78048	473871	202329	202333	63280	96058	100826	65602	75271	84898	75404	84659	100312	166479	119436	99957
758	glycerate	Carbohydrate	Glycolysis, Gluconeogenesis, and Pyruvate Metabolism	1572	GC/MS	1052	1360.7	189	600-19-1	752	732	C00258	HMDB00139	1773813	3864294	1512634	3577076	3933529	802779	2524419	2467534	2174498	662311	1505898	1263809	2603098	3072681	2745079	944513	837545	761446	1590636	2696453	1465781	5717111	1398723	1407750	1294700	2361816	1765026	1263038	1152268	3611920	1308101	1054573	982007	1096467	1011083	2688048
1436	glycerol	Lipid	Glycerolipid Metabolism	15122	GC/MS	1254	1311	205	56-81-5	753	733	C00116	HMDB00131	30539720	33719840	25048120	18289828	154045232	23884382	24433910	22031986	20705332	71092888	84673912	20321698	37836712	30784976	31966878	203704976	71407616	31750546	286757920	214669616	263238800	49591764	38564536	29660854	22789692	23054236	108489840	30291018	77790432	83200984	30522050	23911344	39304864	100842760	49392232	44715324
3091	glycerol 2-phosphate	Xenobiotics	Chemical	27728	GC/MS	100001029	1691.8	243	819-83-0	2526	2431	C02979	HMDB02520	108305	197732	211356	314410	281595	255716	1707900	78728	185115	194464	294915	50991	216240	1663730	138179	172689	1833586	296255	126289	107170	220114	137828	134034	214605	113341	212627	223982	259863	69077	518891	254600	97111	185526	191197	161977	274335
1437	glycerol 3-phosphate (G3P)	Lipid	Glycerolipid Metabolism	15365	GC/MS	100000258	1719.7	357.1	29849-82-9	754	734	C00093	HMDB00126	875025	1489098	1889991	3816148	3828690	3159122	26600564	1120385	1878852	3333041	3075893	587082	1782229	24118136	1310415	1950743	21822628	4854090	1392504	786265	3200097	840499	1327647	2600642	963706	1842981	2886954	3481070	785421	7119468	2032694	634235	2824960	2991135	1468909	5091144
1331	glycerophosphorylcholine (GPC)	Lipid	Phospholipid Metabolism	15990	LC/MS Pos	100000269	694	258.1	28319-77-9	71920	571409	C00670	HMDB00086	38353	73373	81164	139472	78040	79090	40491	51314	33767	130880	104005	61222	100147	93903	93083	86738	46438	157856	98955	110886	178490	31289	61109	68129	51272	55757	114441	120515	77762	57329	69677	79149	101954	87193	71732	57391
1	glycine	Amino Acid	Glycine, Serine and Threonine Metabolism	32338	GC/MS	340	1486.9	218.1	56-40-6	750	730	C00037	HMDB00123	41908052	47324368	42166008	64970164	36523720	45606828	36243952	48050004	29754226	39513896	35199492	25081452	64154396	72260184	58958396	48728296	41805072	47373400	34660792	34206468	36598356	58349632	54821252	56579712	41396228	41663148	43189144	49800240	70066608	16869968	48510168	24961398	50452648	47374188	39811000	23794470
1652	glycochenodeoxycholate	Lipid	Primary Bile Acid Metabolism	32346	LC/MS Neg	1628	5245	448.4	16564-43-5	12544		C05466	HMDB00637	1084874	3958457	1607920	709038	645696	96726	2632721	2380927	1406569	523808	102623	373396	221849	118628	240878	294605	798967	409529	139135	209877	226883	30408	69897	367525	254145	81276	513214	109272	297913	771543	184822	546685	279687	3094723	1436529	149211
1649	glycocholate	Lipid	Primary Bile Acid Metabolism	18476	LC/MS Neg	342	5104	464.4	475-31-0;863-57-0	10140	9734	C01921	HMDB00138	677977	2376055	1222672	332126	350755	25497	1903950	1617462	1379316	150714	33105	100327	75731	52651	80877	180519	307612	273128	78090	99555	175961		43675	178678	286645	101689	465825	47596	141331	763234	148883	524974	85358	1935165	671031	16181
1688	glycocholenate sulfate*	Lipid	Secondary Bile Acid Metabolism	32599	LC/MS Neg	100001989	4763	254.8						279211	240463	150572	231448	359102	56369	26860	37135	50801	135355	98062	178978	88143	97646	97502	181003	313348	88145	64551	63276	100264	55525	40767	40792	45460	73741	55046	57201	65871	263168	149177	100189	95933	145447	107680	238330
1660	glycodeoxycholate	Lipid	Secondary Bile Acid Metabolism	18477	LC/MS Neg	100000436	5265	448.4	360-65-6	3035026		C05464	HMDB00631	481020	1553510	886539	376848	412445	93860	2807652	2212671	778352	328121	43984	175893	142469	69886	122767	57795	543825	14698	22764	14149	130843		4249	19964	30471	84930	1162491	246802	59124	416116	80268	140231	135335	1612786		103588
3092	glycolate (hydroxyacetate)	Xenobiotics	Chemical	15737	GC/MS	203	1119	177	79-14-1	757	737	C00160	HMDB00115	496109	477666	465724	401845	408792	279697	525140	765494	765770	325220	375041	317907	345367	379474	331336	244544	250833	308984	674561	263648	325411	326124	303833	266634	185083	272266	319500	301393	243262	421272	363031	267511	343026	607952	346760	419878
1666	glycolithocholate sulfate*	Lipid	Secondary Bile Acid Metabolism	32620	LC/MS Neg	100001657	5015	512.3	15324-64-8	72222	65188	C11301	HMDB02639	1245418	1123028	714598	523032	1112158	83740	202465	115458	56161	268784	104972	294918	176486	132883	84304	100703	459593	9338	13372	2725	19841				8940	72063	194224	286490	9048	470261	296056	61654	263937	104972	11490	219360
1671	glycoursodeoxycholate	Lipid	Secondary Bile Acid Metabolism	39379	LC/MS Neg	100002911	5018.1	448.4	64480-66-6	12310288	19973534		HMDB00708	22584	66983	34876	97464	84636	6180	99529	70688	37835	62111	9876	26466	33919	11614	23257	8914	48651	26913	44174	25740	217836				16974	22494	186951	16438	13794	9148		6307	23929	284207	103845	27736
475	glycylglycine	Peptide	Dipeptide	21030	GC/MS	100000898	1447.3	258.1	556-50-3	11163	10690	C02037	HMDB11733	24738	21133	25418	32328	83003	29601	31247		24358	38959	77266		47609	21152	73429	28705	25497	33482	21343	27179	52176	53031	20853	22299	33257	63715	50729			39537	37988	86181	37091	38680	35742	10693
481	glycylphenylalanine	Peptide	Dipeptide	33954	LC/MS Pos	100001268	2377	223.1	3321-03-07	92953	83909		HMDB28848	313653	264676	308778	420466	289563	298960	133988	111302	178306	815728	664177	297706	270191	386871	271784	157503	545994	373085	208701	147869	184951	92588	190369	223422	166945	202154	127867	274239	270987	196230	488043	268299	381505	257938	426633	138247
482	glycylproline	Peptide	Dipeptide	22171	LC/MS Pos	100000976	1115	173.1	704-15-4	3013625	2282246		HMDB00721	29531	40593	27885	64706	20731		36893	120248	60281	45198	59436	35387	50049	46397	16622	33719	36873	36400	34737	22279	41016	49223	25220	23361	33273		36526	58161	17330	38153	50500	34689	34524	30619	34336	55240
488	glycylvaline	Peptide	Dipeptide	18357	LC/MS Pos	100000487	1572	175.1	1963-21-9	97417	2006926		HMDB28854	404011	337587	893533	2466594	1853594	1185067	1444633	664357	336793	2115649	1338559	458271	1787374	1992077	647477	669126	2399162	538738	472729	792354	979718	1878068	1077322	1141721	3641368	2756022	1787795	4147541	3576988	1674290	4469937	466991	2431603	2360553	3607856	528902
2283	gulono-1,4-lactone	Cofactors and Vitamins	Ascorbate and Aldarate Metabolism	33454	GC/MS	388	1862	333.1	1128-23-0	439373	588	C01040	HMDB03466	281625	338207	218755	141468	128268	100866		225289	113983		218607	176762	209762	267347	94172	129729	144455	183675	629696	465308	434884	1626185	174807	161945	751375	989665	929643	246426	141851	417498	298017	393943	825357	1484494	1021882	506298
2320	heme	Cofactors and Vitamins	Hemoglobin and Porphyrin Metabolism	41754	LC/MS Pos	100001386	5057	616.2	14875-96-8					175414	82945	36814	117174	55866	25535		48078	22312	58712	207968	115338	58432	84098	43223	53578		33266	69988	286516	61461	264263	56487	134896	103187	49104	45127	28519	91919	38313	11039			55773	44948	43451
3008	heptaethylene glycol	Xenobiotics	Chemical	38154	LC/MS Pos	100002318	2836	327.2	5617-32-3	79718	72017				21441	22775	283075	663186			13827		376133	20861			18414	16661			24787	48471	21441	19299	28541		14006	15460	26257			41489	19904	20905				9921	79263
939	heptanoate (7:0)	Lipid	Medium Chain Fatty Acid	1644	LC/MS Neg	925	3695	129.2	111-14-8	8094	7803	C17714	HMDB00666	18890	17257	6048	21047	20798	18878	12419	11518	9134	30848	14175	5456	18017	16079	11212	17505	13552	28859	65516	15982	26743	10306	17533	9643	14538	17540	17796	17874	18568	44939	25206	8114	13722	21550	17472	11744
1072	hexadecanedioate	Lipid	Fatty Acid, Dicarboxylate	35678	LC/MS Neg	100001614	4650	285.2	505-54-4	10459	10027	C19615	HMDB00672	221691	69581	124565	37084	205782	27878	64594	43894	62927	112330	219907	216401	90102	51469	52979	70686	60471	41405	154863	70297	49925	198646	31586	31650	36914	27971	48159	25890	34648	240130	126316	51099	24093	37467	37395	85438
1154	hexanoylcarnitine	Lipid	Fatty Acid Metabolism(Acyl Carnitine)	32328	LC/MS Pos	100000781	3174	260.2	6920-35-0	6426853	4932273		HMDB00705	1805968	971265	2436071	45184	231075	167511	299674	188102	352497	304714	169651	181223	224327	229336	178705	191028	175504	114902	213026	185175	168365	1414579	367251	240688	111111	78956	126597	99273	187427	232227	119466	80064	90230	190524	111141	314095
2349	hippurate	Xenobiotics	Benzoate Metabolism	15753	LC/MS Neg	100000014	2136	178.1	495-69-2	464	451	C01586	HMDB00714	86956	208134	251306	132022	98879	107189	182806	69701	38878	68119	80250	80387	465672	467182	576347	7095	111219	5074	74045	793932	578481	153050	22680	108286	43965	207462	96744	78884	32173	21889	29138	171978	726268	889566	1939429	2401368
50	histidine	Amino Acid	Histidine Metabolism	35835	GC/MS	355	1988.1	370.2	5934-29-2	6274	752	C00135	HMDB00177	745519	884493	707008	1914272	673588	1465722	1427167	1856911	704202	660325	894412	518166	1482668	1742166	1496502	584010	728381	555227	430185	379516	493051	1844342	630403	1294782	761877	1017779	924400	991869	805235	353876	1079168	667812	996233	846432	1270644	1016305
493	histidylalanine	Peptide	Dipeptide	42027	LC/MS Neg	100003542	989.4	225.1	16874-75-2	351667	312232						15461	4065	3414	3498	5526	3862	4975	9683	3847	3327			5438	4752	11231	2702			7029	5525	7879	5526	1894		5884	5732	6172	3493	10345	4280	7557	4316	9813
499	histidylphenylalanine	Peptide	Dipeptide	42084	LC/MS Pos	100003547	1730	303.2	16874-81-0	4466133	3664633						44249	17079		13345	27699	60840		21136	25299			9883			29335				21661			17569		7688						13488	9650		19722
500	histidylproline	Peptide	Dipeptide	42093	LC/MS Pos	100003546	775	253.2	20930-58-9		10608298				5077		23368						38793	16739	13827					14487											11235		17328					5132	18349
502	histidyltryptophan	Peptide	Dipeptide	41912	LC/MS Pos	100003549	1961	342.2	23403-90-9	6539217	5021683			144570	79454	56963	576959	150321	54176	83940	81020	86251	242027	96252	114347	926485	142680	69707	264530	222033	532454	153430	143337	314857	34671	53528	76942	306293	511962	159181	213002	316675	93864	90247	971455	431239	212903	99637	151876
308	homocitrulline	Amino Acid	Urea cycle; Arginine and Proline Metabolism	22138	LC/MS Pos	100000963	832	190.1	1190-49-4	65072	58582	C02427	HMDB00679	283872	387720	377568	78465	94383	84965	97170	65359	55119	98054	73558	62500	140971	148883	107758	91204	65240	52758	123938	126967	193800	245467	93813	60211	267323	151749	221035	89119	57917	29943	26611	43552	439860	616201	458092	231864
2633	homostachydrine*	Xenobiotics	Food Component/Plant	33009	LC/MS Pos	100001550	1199	158.2	1195-94-4	441447	390180	C08283	HMDB33433	36217	34642		28018		36169	39309	50720	19792				41067	38176	42844	25076	27148	36757	24344	33415	41289	96303	23746	49580	31079	30147	43402	69275	64364	36922	31287	57011	50893	44901	36237	55762
699	HWESASLLR	Peptide	Polypeptide	33964	LC/MS Pos	100001281	3050	550.1			21403099			11049	23026	12896	48809	11914		8299					8049	7814	6913	4577	23026	10940	44646				27295					9875					33264				50422
697	HWESASXX*	Peptide	Polypeptide	32836	LC/MS Pos	100001327	3520	471.8			21403115			1169921	845017	767766	446622	489192	141525	594878	1305984	1769246	382224	444971	296289	725970	242010	278934	179953	561089	597036	404803	419098	370435	835596	180420	115441	470996	446690	334983	455901	248555	152459	146918	394977	741617	271011	108281	614644
696	HXGXA*	Peptide	Polypeptide	31534	LC/MS Pos	100001330	2754	510.2			21403116						143573	15063		11614	33722	14923	62595	20431	7577	64267			141724		30415	20670		11949	49622	5664	7631	112915	31606	15123	32402		46296	32796	23904	15654	14254		93050
2876	hydrochlorothiazide	Xenobiotics	Drug	39625	LC/MS Neg	100002734	2041.6	296.1	58-93-5	3639	3513	C07041	HMDB01928																																5269
2879	hydroxybupropion*	Xenobiotics	Drug	32882	LC/MS Pos	100001309	3285	256.1		446	21403106		HMDB12235
1152	hydroxybutyrylcarnitine*	Lipid	Fatty Acid Metabolism(Acyl Carnitine)	43264	LC/MS Pos	100003926	1475	248.2		53481617			HMDB13127	256966	69968	175126	23553	98266	40728	72341	48472	58118	452434	175616	324733	52918	59207	48717	50827	52272	45000	173636	228540	57028	429136	41450	26681	163638	70318	30311	89979	93303	558892	70751	33490	23369	38557	44145	122194
2881	hydroxypioglitazone (M-IV)	Xenobiotics	Drug	43580	LC/MS Neg	100004177	4072	371.2	146062-44-4																														14811
1678	hyocholate	Lipid	Secondary Bile Acid Metabolism	34093	LC/MS Neg	100001279	5001	407.3	547-75-1	92805	21403098	C17649	HMDB00760	14899	35676	16919	5833	11201		5014	6153					15922	16966	21797	2978	8241	4643								5774			3820			2736		4308	5204
2117	hypoxanthine	Nucleotide	Purine Metabolism, (Hypo)Xanthine/Inosine containing	3127	LC/MS Neg	171	1313	135.1	68-94-0	790	768	C00262	HMDB00157	30437	6449	17901	17820	12974	21174	16210	40512	26231	14747	34322	34155	29742	48397	39920	20084	15201	23142	41474	16483	31396	33061	29191	22463	29845	16244	12913	13067	24255	29528	39243	20234	29184	29510	29498	30194
2325	I-urobilinogen	Cofactors and Vitamins	Hemoglobin and Porphyrin Metabolism	32426	LC/MS Neg	100001226	4181	591.3	14684-37-8	26818	24980	C05790	HMDB04157	83056	105674	54254	8590	9690	11492	10900	9235	19700	7617	9181	13451	9565	14529	17625		9058	6119	3102		4045	10821	14851	9850	6045	6965	11011		4552	10335	10903	19488	4152		5782	13546
2784	ibuprofen	Xenobiotics	Drug	17799	LC/MS Neg	1487	4951	205.1	15687-27-1	3672	3544	D00126	HMDB01925							9391	5898	6443	6470									15204
2783	ibuprofen acyl glucuronide	Xenobiotics	Drug	38326	LC/MS Neg	100002406	4969	381.2	115075-59-7	163959	143793																					85187
61	imidazole lactate	Amino Acid	Histidine Metabolism	15716	LC/MS Pos	100000263	778	157.1	14403-45-3	440129	389128	C05568	HMDB02320	125589	143171	171185	101873	150308	86873	141661	128996	98726	111738	68464	75529	112111	103597	87071	95579	57664	92500	61456	66373	114926	109293	85706	72954	161751	151435	225212	60418	54758	93876	52610	82195	167650	186855	145089	78896
60	imidazole propionate	Amino Acid	Histidine Metabolism	40730	LC/MS Pos	100003434	1011.7	141.1	1074-59-5	70630	63798		HMDB02271	211201	307001	250209	34137	51962	17266			12631	22622	20116	16491	19809	24596	23771	38315	42349	19684	100844	54763	241873	19243	24396	29957	61651	25143	129367	18691	357268	16907	24958	76456	25684	44027	130008	28432
181	indoleacetate	Amino Acid	Tryptophan Metabolism	27513	LC/MS Pos	100001034	3760	176.1	6505-45-9	802	780	C00954	HMDB00197	261775	292047	145693	257020	235913	247445	150416	105529	86418	221320	157168	120529	169013	172277	147232	97412	115135	145138	221764	78912	482738	118910	97370	106185	128310	1337940	312407	122564	73052	276905	159238	77531	437687	214749	1845401	200188
209	indoleacetylglutamine	Amino Acid	Tryptophan Metabolism	42087	LC/MS Neg	100001731	2530	302.2																		7280	5868	7121				26035	5456	29476				1732	39118	4196			7078			18290	13267	110279
180	indolelactate	Amino Acid	Tryptophan Metabolism	18349	LC/MS Pos	100000463	3519	206.1	832-97-3	92904	83867	C02043	HMDB00671	161743	187500	126772	143839	126166	105799	181181	138958	89649	218727	94379	81536	113646	109066	123630	70038	34660	57809	69132	81808	174197	137833	91176	65888	100438	220694	113642	48941	44062	56882	54033	49102	289763	403434	397157	119611
183	indolepropionate	Amino Acid	Tryptophan Metabolism	32405	GC/MS	100001083	1925	202.1	830-96-6	3744	3613		HMDB02302	275150	587450	284515	202434	340685	1031400	954790	554544					695439	866845	850446				145407	34224	124620	387751					157324	137867		120011	331405	1880990	206310	216649	1067810	280472
182	indolepyruvate	Amino Acid	Tryptophan Metabolism	21168	LC/MS Neg	100000904	2633	202.1	392-12-1	803	781	C00331	HMDB60484						8200
2116	inosine	Nucleotide	Purine Metabolism, (Hypo)Xanthine/Inosine containing	1123	LC/MS Neg	361	1600	267.2	58-63-9	6021	21241953	C00294	HMDB00195	5072		6290	8192	18808	4440	4707	4865	6749	4976	12775	8833	13890	9940	14468		6598		4825		3900	2110	2408	1822	3947	7904	2232	3603		4060	27882	128643	11950			11237
1309	inositol 1-phosphate (I1P)	Lipid	Inositol Metabolism	1481	GC/MS	370	2057.8	318.1	106032-59-1	440194	17215924	C04006	HMDB00213	126283	129596	107309	120584	170199	176373		128897	99120	83099	112321	58246	201559	150018	184184	150589	152055	231892	116140	144625	124230	73914	47540	91155	106181	176958	134993	158178	39801	129917	73235	127554	270362	252489	332003	206843
262	isobutyrylcarnitine	Amino Acid	Leucine, Isoleucine and Valine Metabolism	33441	LC/MS Pos	100001055	1941	232.2	25518-49-4	168379			HMDB00736	277132	485722	454569	241768	447100	550978	272658	115653	119072	308857	146320	143035	660405	868902	767787	114583	142737	143629	139597	90386	408913	400025	88004	78172	99624	285923	315436	271934	150222	219499	222753	164728	151245	324288	763724	193281
246	isoleucine	Amino Acid	Leucine, Isoleucine and Valine Metabolism	1125	LC/MS Neg	376	1413	130.2	73-32-5	6306	769	C00407	HMDB00172	145996	196341	132667	139292	67007	210123	253549	205620	176216	217531	139350	161082	217452	231181	216619	267839	178326	197518	186403	229456	273165	187927	205665	301319	148895	141420	133997	155762	244049	191487	201118	216388	134845	196251	240839	179926
223	isovalerate	Amino Acid	Leucine, Isoleucine and Valine Metabolism	34732	LC/MS Neg	100000708	1623	101.2	503-74-2	10430	10001	C08262	HMDB00718	11431	7396	6956	6702	8836	6065	11520	16278	5250	14639	14456	8433	15427	7157	25267	8680	12372	6670	20540		8767			8521	7907	21795	26609	36204	5325	25375	13418		7794	33894	8464	8136
225	isovalerylcarnitine	Amino Acid	Leucine, Isoleucine and Valine Metabolism	34407	LC/MS Pos	100001393	2533	246.2	31023-24-2	6426851	4932271		HMDB00688	345182	523041	353317	69231	93071	450131	430247	144996	256525	453805	266350	324696	370856	362492	336830	268141	316312	144177	244908	167359	162555	199523	100445	128245	136435	112856	110533	318826	197969	423756	218193	129386	221518	451856	492401	421975
187	kynurenate	Amino Acid	Tryptophan Metabolism	1417	LC/MS Neg	98	2243	188.1	492-27-3	3845	3712	C01717	HMDB00715	8940	9528	9958	3548	5781	3492	3990	2136	4066	7353	9496	7980	5930	5312	4638	7352	7911	4401	6186	20458	4491	14746	4931	3229	6058	7299	3016	3932	6423	9837	3937	2272	5504	20877	57953	6565
186	kynurenine	Amino Acid	Tryptophan Metabolism	15140	LC/MS Pos	100000265	1902	209.1	2922-83-0	161166	141580	C00328	HMDB00684	2215176	2390401	2046949	784302	771946	881291	1130993	683143	861494	1511878	1517481	1616333	1052157	1443840	1293217	2271834	2395530	1466441	814056	1082729	1093842	992480	1145914	813024	1075437	1641880	1158278	1299095	1330493	852412	916507	727052	1127785	1964293	2082258	1165500
2327	L-urobilin	Cofactors and Vitamins	Hemoglobin and Porphyrin Metabolism	40173	LC/MS Pos	100002568	4091	595.4	34217-90-8	5280818	4444369	C05793	HMDB04159	1831144	2010621	460501	88695	1882620		588283	112173	38468	298150	369998	1004909	868796	412282	245300			15585			10444		23004		13582			74966		2793710	1246129	26508	21364			1094768
755	lactate	Carbohydrate	Glycolysis, Gluconeogenesis, and Pyruvate Metabolism	527	GC/MS	482	1102.8	116.9	79-33-4	612	592	C00186	HMDB00190	622592192	560669632	529011872	470629376	622127360	354649472	642337536	479458848	387942144	410886912	573615360	621931520	479901152	531478016	492811968	385026272	264108672	345217920	499534208	491521664	495692576	968801408	494445184	359384096	340217984	215487840	261604240	257713328	298545280	671217344	535897696	464454016	388864192	571705472	531688992	479123872
1500	lathosterol	Lipid	Sterol	33488	GC/MS	100001105	2337	458.5	80-99-9	65728	59151	C01189	HMDB01170	17354	36664		40866	54757	76576			12090		36058		37904	36130		174097	93153	103195	89361	54325					43383	48560		61311	75143	107327			84948	20277	54541	47566
945	laurate (12:0)	Lipid	Medium Chain Fatty Acid	1645	LC/MS Neg	181	5288	199.3	143-07-7	3893	3756	C02679	HMDB00638	1478783	349062	854733	283453	797265	232814	711714	258183	407286	426006	412986	250819	569938	381361	460574	418513	237951	207554	750364	618209	719337	352956	272323	419127	183435	165549	191093	291296	308153	513207	238284	217994	687955	738183	755469	412393
1160	laurylcarnitine	Lipid	Fatty Acid Metabolism(Acyl Carnitine)	34534	LC/MS Pos	100001392	5066	344.3	25518-54-1	10427569	8602997		HMDB02250	813370	326954	690138	39712	86632	63362	102931	12440	68706	51310	53258	52822	70530	56690	67517	57299		76937	47922	42780	54320	612829	188864	77402	57299	43200	29796	58743	98085		64638		30728			57299
217	leucine	Amino Acid	Leucine, Isoleucine and Valine Metabolism	60	LC/MS Neg	397	1475	130.2	61-90-5	6106	5880	C00123	HMDB00687	466766	598365	433423	469653	221090	671094	631092	416761	359804	826075	497066	540868	636867	733860	692998	737762	527767	632628	592832	583011	629556	692443	554759	638953	605010	600620	496047	639268	675605	822912	723515	434124	492708	614922	729032	512552
525	leucylalanine	Peptide	Dipeptide	40010	LC/MS Pos	100003179	1760	203.2	7298-84-2	259321	227625			79570	36250	49425	147080	74949	76125		94226	108994	83375	83291	152428	92846	48828	140925	33994	90060	99399	81115	23185	38665	92326	36608	74782	130897	121621	61371	117591	38613	85636	91774	196962	122807	87181	58961	92916
530	leucylglycine	Peptide	Dipeptide	40045	LC/MS Pos	100003185	1800	189.2	686-50-0	79070	71402			25526	28351		143642	43032			49870	16750	54317	47926	17350	55181	17268	34664	55598	55789	116932	99629	37623	73400	29941	22429	26346	42921	95340	25380	88598		92677	65969	39903	80714	75217	38902	56262
533	leucylleucine	Peptide	Dipeptide	36756	LC/MS Pos	100001710	3012	245.1	3303-31-9	76807	69263	C11332	HMDB28933	206000	113116	104198	437835	237787	77817	139944	161946	150265	321220	173367	167166	683042	156585	117505	144280	265096	430285			226159	297484	74701	140293	257286	284468	107759	325436	327723	199462	99405	252728	179754	80354	57320	454770
535	leucylphenylalanine	Peptide	Dipeptide	40026	LC/MS Pos	100003189	3308	279.2	3063-05-06	259325	227629			32859	47283		807971	202980	58554	65123	119554	203554	62036	78627	62815	73920		32709		60866	197332			102646	203221	65440	64120	118454	45250	23682	68889	20572	66412	52529		305415	75564	78663	185353
1218	leukotriene B4	Lipid	Eicosanoid	37530	LC/MS Neg	399	5153	335.3	71160-24-2	5280492	4472397	C02165	HMDB01085	14596	5310		10342	3463					480			3372			4992		14596	37247		9481		5717		11568	10280	22557	9540	486	16775	10477		12556	8930		1025
2896	lidocaine	Xenobiotics	Drug	35661	LC/MS Pos	100001538	2900	235.2	137-58-6	3676	3548	D00358	HMDB14426																													305592				305592
989	linoleate (18:2n6)	Lipid	Polyunsaturated Fatty Acid (n3 and n6)	1105	LC/MS Neg	180	5533	279.3	60-33-3	5280450	4444105	C01595	HMDB00673	18516550	17406162	16613784	9408582	40490784	13136476	18394924	21627410	30544266	31540866	36331344	18173214	35212844	28972126	24711680	83789080	39753572	23236202	95738536	85190688	92294192	36477740	29945340	28985800	27601258	22159856	49286592	21591168	41954728	41864224	24003660	11555667	33759512	54915972	42644040	36335928
1088	linoleate, methyl ester	Lipid	Fatty Acid, Methyl Ester	36801	GC/MS	100001704	1931	95.13	112-63-0	5284421	4447491			355359	435737	150901	1333664	640682	649283	2796011	236022	354209	149986	295049	312503	453783	3407747	524678	252761	4730850	389813	152046	126519	432866		181056					278522	173647	1171640	318606	243530	317330			411209
991	linolenate [alpha or gamma; (18:3n3 or 6)]	Lipid	Polyunsaturated Fatty Acid (n3 and n6)	34035	LC/MS Neg	100001337	5450	277.3		5280934	4444437	C06427		2323154	3119256	2309574	630697	6178736	1256248	1885565	2283478	3209110	2516793	4284310	1291217	4369309	3731441	3779977	13911755	4789637	2352622	22676678	17395888	20464300	3357063	2919061	3903191	1993845	2370731	6281091	1733264	3700669	5931697	2114082	1589360	5084631	9802046	10861335	5430006
2897	lipitor	Xenobiotics	Drug	38619	LC/MS Neg	100002802	5091.5	557.3	134523-03-8	60823	54810	D00887	HMDB05006							89890	117730	173995										86150	23576	154950	139514	22465	86150							93047	12597
69	lysine	Amino Acid	Lysine Metabolism	35836	GC/MS	407	1910	172.1	56-87-1	5962	5747	C00047	HMDB00182	834782	743572	422199	2018265	526607	1861083	2759816	1247179	1500692	1192919	1399813	966543	1871609	2164218	1705607	1762694	1681244	2420167	1236765	1096527	684829	2970876	1324567	1058420	834303	873682	739846	866024	1510009	201403	1076740	687724	1624291	1282513	1205669	670899
925	malate	Energy	TCA Cycle	1303	GC/MS	409	1502	233	6915-15-7	525	510	C00149	HMDB00156	1208554	1048036	723127	315728	1097053	162497	1371272	316534	282471	189360	275116	240149	464103	430151	375495	147140	170786	137669	646029	453303	417409	927207	397986	439136	228471	242802	367415	203130	208957	343811	160513	235543	250265	232147	341999	629039
803	maltose	Carbohydrate	Glycogen Metabolism	15806	GC/MS	913	2142.1	204.1	6363-53-7	10991489	388469	C00208	HMDB00163	436526	1928645	577985	742690	1294988	429932	772917	2445890		1058485	2304014	746506	1196157	1147734	1207813		554612	511593	1904140	1286430	2738491	2422233	986562	5154835	529206	2405036	804385	1926454	416375	8314682	1791742	1149418	510757	1489239	3290494	1963958
849	mannitol	Carbohydrate	Fructose, Mannose and Galactose Metabolism	15335	GC/MS	100000277	1839	319.1	69-65-8	6251	6015	C00392	HMDB00765	1039535	790585	826285	609821	3182555	196233	22295710	35373044	739767	137224	171809	153042	3078008	3953624	2361662	488533	274755	354819	49012208	5298650	22339436	2873444	272216	356209	1454010	1240865	1047368	587493	287581	218321	225364	237234	1997755	3961052	2561141	2040659
845	mannose	Carbohydrate	Fructose, Mannose and Galactose Metabolism	584	GC/MS	803	1753.5	204	3458-28-4	18950	141983	C00159	HMDB00169	27613176	22630706	22811932	24875086	14531402	15099805	16286322	16463202	13271656	27654676	40958808	37938344	17833194	17161382	13984377	29120058	31244856	20270114	25481718	27342676	20945284	45881824	21846228	17790014	39723316	53408736	60607052	33530798	32366234	62977568	82418312	60584744	25227282	75292080	35930916	28984744
954	margarate (17:0)	Lipid	Long Chain Fatty Acid	1121	LC/MS Neg	891	5733	269.3	506-12-7	10465	10033		HMDB02259	631952	320917	389653	252038	704789	398697	526546	315128	801757	585827	639915	406295	970135	861884	602411	1850382	1330556	573063	2009431	1763163	2009251	912608	593565	550703	556025	481148	1181006	711828	1448502	1036949	554196	357573	665429	1746786	962761	808456
1000	mead acid (20:3n9)	Lipid	Polyunsaturated Fatty Acid (n3 and n6)	35174	LC/MS Neg	100001472	5642	305.4	20590-32-3	5312531	4471956		HMDB10378	46991	27808	56816	49164	149137	52348	53591	49754	58068	288812	262446	123187	115717	78787	60126	347614	122589	96017	579903	242978	533218	130528	147479	132238	83426	100632	423624	83108	123440	160139	90136	49078	160096	211229	139005	100772
268	methionine	Amino Acid	Methionine, Cysteine, SAM and Taurine Metabolism	1302	LC/MS Pos	415	1252	150.1	63-68-3	6137	5907	C00073	HMDB00696	5098618	6787835	3952268	6102824	3580160	5676460	11016310	8162236	8854896	4426569	5268577	3976371	3932284	4719262	4660218	5572249	4504988	4160265	3175639	2878877	3470221	3781139	5592241	5331444	3053229	2664293	2649202	4427933	5814445	4188258	4740710	4085849	2396154	4659233	4403030	4284892
2906	metoprolol	Xenobiotics	Drug	18037	LC/MS Pos	2028	3205	268.2	56392-17-7	4171	4027	D02358	HMDB01932	156193				189434		270699	344139	372436											41241		275775	123072	364332							100467	213240
2907	metoprolol acid metabolite*	Xenobiotics	Drug	34109	LC/MS Pos	100001385	2535	268.2	56392-14-4	62936	56653			589782	10273			20336914		1987810	1988150	2180129	66933	42443	75969	638975	296371	579325				470083	28124084	408694	4463682	598634	998112						471766	46026200	33056006				475269
2910	mirtazapine	Xenobiotics	Drug	40437	LC/MS Pos	100003450	3140	266.2	61337-67-5	4205	4060	C07570,D00563
1301	myo-inositol	Lipid	Inositol Metabolism	19934	GC/MS	363	1924.9	217	87-89-8	892	10239179	C00137	HMDB00211	10400708	8733562	8774457	3100030	6015545	4812028	10247265	8911070	5471430	2797020	3148195	3872631	6369307	8708468	9469193	3408628	4501557	3812093	8278168	7297584	6621430	101352904	3671331	3488927	13574738	14415737	8933370	8218625	3168720	7599084	3705822	5481762	28328974	44459320	36458912	7881069
948	myristate (14:0)	Lipid	Long Chain Fatty Acid	1365	LC/MS Neg	519	5439	227.3	544-63-8	11005	10539	C06424	HMDB00806	1773457	1187401	1471147	1189640	4178548	1463869	2487288	1166760	2303577	3401057	3510149	1772003	2766730	2151809	1922097	5315143	3479949	1645848	6831620	6552562	6809922	3197088	2603181	2325713	1548197	1353598	2667627	1967840	3101799	4193263	1788964	1047257	2288212	4176452	3320886	2451479
949	myristoleate (14:1n5)	Lipid	Long Chain Fatty Acid	32418	LC/MS Neg	100001198	5338	225.3	544-64-9	5281119	4444564	C08322	HMDB02000	976145	294507	1461035	75272	1212374	144642	300697	179335	536244	564200	715457	382480	329114	226370	284560	720955	419756	97382	1524679	1057916	1185136	410418	181489	174510	146895	118283	318913	114943	191522	680308	237568	39462	85938	339602	361329	346301
55	N-acetyl-1-methylhistidine*	Amino Acid	Histidine Metabolism	43255	LC/MS Pos	100004299	1019	212.1						52285	101723	105520	25293		22791	29384		32546	34085	23344	38051	34525	32258	25277	31557	33887	29732	61151	51221	47503	151820	23174	18320	53762	49948	53042	32191	47424			28294	144881	276302	153879	13592
54	N-acetyl-3-methylhistidine*	Amino Acid	Histidine Metabolism	43256	LC/MS Pos	100002204	935	212.1	37841-04-6		19993498			32504	49207	52963	19716	41798		66169	56341	54666			46226	69082	74800	93129	31267	33938	35868	35687	46226	39898	67934	46727	55200	60810	42811	31072	70786	128349	20351	17590	32888	171592	314519	312540	40107
25	N-acetylalanine	Amino Acid	Alanine and Aspartate Metabolism	1585	LC/MS Neg	1110	882	130.1	97-69-8	88064	79449	C02847	HMDB00766	17782	19452	16864	11409	13898	11529	14126	14759	11682	14805	15618	16956	15156	17081	14523	11439	10549	10475	35768	29573	31117	19770	12234	11605	17451	18009	19147	11524	12947	14899	13248	15587	18780	36218	21482	17295
2554	N-acetylalliin*	Xenobiotics	Food Component/Plant	45404	LC/MS Neg	100005367	1446	218.2						2938												4010	7505	3470																		2725	23952	34188
31	N-acetylaspartate (NAA)	Amino Acid	Alanine and Aspartate Metabolism	22185	GC/MS	100000787	1648.5	274	997-55-7;997-55-7	65065	58576	C01042	HMDB00812	119626	139828	118736	69493	112050	47418	64443	24812			42329	35242	100599	104014	66809	33909	29793	36428	60862	82672	60871	147830	102176	119866	39198	50594		39121		37541	30561	32551	99026	59846	97016	134002
383	N-acetylcarnosine	Peptide	Dipeptide Derivative	43488	LC/MS Pos	100004046	1145	269.2	56353-15-2	9903482	8079136			59056	68619	57027	64210	91201	64597	74875	57682	48651	62047	58278	58850	68567	68715	60522	89350	87562	81156	98464	97678	123426	251441	78079	84529	84752	105244	102553	76216	89624	44602	48159	44712	217349	425207	329372	74324
2	N-acetylglycine	Amino Acid	Glycine, Serine and Threonine Metabolism	27710	GC/MS	100001006	1396.4	143.9	543-24-8	10972	10507		HMDB00532	337170	392164	355960	303303	310368	278222	249400	202052	165874	979318	880506	635642	778347	716719	639604	474840	318146	384318	298103	360784	455920	720735	421968	246936	587098	361244	388759	519501	499488	203628	206608	219962	530379	462960	508796	211665
269	N-acetylmethionine	Amino Acid	Methionine, Cysteine, SAM and Taurine Metabolism	1589	LC/MS Neg	1083	1805	190.1	65-82-7	448580	395338	C02712	HMDB11745	4035		3308	5962	6562	3675	2013	3397	3545	6309	13551	16192	9040	9009	8652				4035	15223	17501	11066	6015	4126	8178	9669	4183	2821	3108				6507	12147	13506	9181
897	N-acetylneuraminate	Carbohydrate	Aminosugar Metabolism	1592	GC/MS	1162	2074.9	245	131-48-6	439197	10292217	C00270	HMDB00230	425888	520440	427592	359781	354969	193644	173329	254021	230588	296062	426740	419652	407135	444286	396543	354700	297357	321220	892448	775933	742464	1857523	231174	299069	812019	1081981	750868	336183	293150	481428	364536	302987	850027	1787071	1797665	461875
94	N-acetylphenylalanine	Amino Acid	Phenylalanine and Tyrosine Metabolism	33950	LC/MS Neg	100001256	2590	206.2	2018-61-3	74839	67404	C03519	HMDB00512	4246	6147	3221			2703		3532	4663	4817	4643	4405	4594	4763	4170				3618	4522	4748	3411			4108	4196	5007	7256	5076	5307	4966		5473	8450	6400	3245
10	N-acetylserine	Amino Acid	Glycine, Serine and Threonine Metabolism	37076	GC/MS	100001851	1526	218	97-14-3	65249	58744		HMDB02931	390241	432975	305754	178753	242604	135813	187772	133381	79371	248433	315606	144008	301283	260880	238268	167706	155415	189996	645647	540014	614646	678194	206133	237604	372651	412227	398424	311858	164833	290007	173745	131760	450409	779152	639192	358524
15	N-acetylthreonine	Amino Acid	Glycine, Serine and Threonine Metabolism	33939	LC/MS Neg	100001274	846	160.1	17093-74-2	152204	3841173	C01118		36836	40074	34899	19845	27764	12205	22692		16974	32025		30316	29231	28275	32305		24719	24112	52994	48398	57644	120090	30768	23979	38023	49602	46459		21355				31738	80756	77609	29264
177	N-acetyltryptophan	Amino Acid	Tryptophan Metabolism	33959	LC/MS Neg	100001254	2650	245.2	1218-34-4	700653	610602	C03137	HMDB13713														283																			1651	3487
316	N-delta-acetylornithine*	Amino Acid	Urea cycle; Arginine and Proline Metabolism	43249	LC/MS Pos	100004523	836.2	175.1		9920500	8096135			457342	487196	428117	300025	298367	138520	354670	331800	289247		88961	68919	511413	546602	489509	290566	311079	430399	185286	117158	188365	449252	244316	165554	240140	314667	413480	145192	179473	134815	91975	246366	281590	412285	471256	470656
270	N-formylmethionine	Amino Acid	Methionine, Cysteine, SAM and Taurine Metabolism	2829	LC/MS Neg	194	1541	176.1	4289-98-9	439750	388809	C03145	HMDB01015	17717	20802	18558	13490	17973	9981	11354	9264	10448	18096	13959	15122	18188	22542	23074	2028	8896	5379	23307	21370	26724	23725	13136	13891	18095	14622	18152	9226	12316	11220	11592	9991	25053	26203	30835	18203
320	N-methyl proline	Amino Acid	Urea cycle; Arginine and Proline Metabolism	37431	LC/MS Pos	100001956	833	130.1	475-11-6	557	541			445006	376625	372731	23811	147473	81205		331639	357524	71335	21999	310013	264776	403719	434967	58016	297609	25420	49918	46749	308848	2007153	213848	65186		31675	133687			751575	144196	121410	40308	192013	120258	81937
2271	N1-Methyl-2-pyridone-5-carboxamide	Cofactors and Vitamins	Nicotinate and Nicotinamide Metabolism	40469	LC/MS Pos	100001468	1707.3	153.2	701-44-0	69698	62899	C05842	HMDB04193	248090	538141	433278	3904379	6628385	2185879	196011	176857	244771	212866	183461	199162	214368	257637	223810	112355	128424	235003	240346	228285	299687	388103	125813	159681	860443	886345	639488	2354156	2970218	33789	41091	163230	464102	297806	502975	183125
2144	N1-methyladenosine	Nucleotide	Purine Metabolism, Adenine containing	15650	LC/MS Pos	1242	1356	282.1	15763-06-1	27476	4573813	C02494	HMDB03331	73869	74221	77954	65178	54097	62361	70141	74288	72639	86087	83900	96762	68064	84911	82041	69466	79767	73965	101168	97237	87821	62707	84566	69106	71923	66193	84133	63264	97522	73162	80161	77967	56586	73215	73927	66063
2176	N1-methylguanosine	Nucleotide	Purine Metabolism, Guanine containing	31609	LC/MS Pos	100001122	1850	298.1	2140-65-0	96373	86996		HMDB01563	27018	17700	22842	19447	14770	13250	23562	16252		27358	15326	16336	17346		15973		13474		25473	17372		15614	13878		15293	16756	12663	14030	20762	23763	12835	15132		16303	18853	18547
2178	N2,N2-dimethylguanosine	Nucleotide	Purine Metabolism, Guanine containing	35137	LC/MS Pos	100001412	2157	312.1	2140-67-2	92919	83878		HMDB04824	66781	56774	41895	33275	38911	29278	32242	21849	25849	43351	42416	42190	52524	58608	43059	28172	23282	24236	88628	119232	75620	69962	34952	37648	53652	57137	57654	54104	32494	48711	27979	23849	60940	144225	116165	37763
2154	N6-carbamoylthreonyladenosine	Nucleotide	Purine Metabolism, Adenine containing	35157	LC/MS Pos	100001415	2656	413	24719-82-2		141829			51984	61605	43582	33865	28289	16989	22026	20114	26219	38508	35553	33490	36535	37287	34664	23809	26553	29158	85479	78160	87504	96850	32930	24530	60164	66867	68699	35435	39924	28899	24149	17103	71735	214785	117498	33235
2914	naproxen	Xenobiotics	Drug	12122	LC/MS Neg	1384	4168	228.9	22204-53-1	156391	137720	C01517	HMDB01923									32581			22705				69708	138234	32581			6155									1981647	265403	7924
2252	nicotinamide	Cofactors and Vitamins	Nicotinate and Nicotinamide Metabolism	594	LC/MS Pos	432	1267	123.1	98-92-0	936	911	C00153	HMDB01406	165966	136255	46680	813071	1249478	1140168	154432	212773	168219	140081	139119		146068	137457	130019	99255	63975	76526	269078	264997	88446	137313	127718	75914	58550	132343	74635	88299	183490	254007	250778	184496	52313	167471	87016	31286
2270	nicotinurate	Cofactors and Vitamins	Nicotinate and Nicotinamide Metabolism	35121	LC/MS Neg	100001455	1461	179.1	583-08-4	68499	61774	C05380	HMDB03269				586791	373709	66492
964	nonadecanoate (19:0)	Lipid	Long Chain Fatty Acid	1356	LC/MS Neg	892	6073	297.3	646-30-0	12591	12071	C16535	HMDB00772	68355	45356	48798	31754	55144	26209	64646	36449	62932	59856	43813	37899	75309	53463	41756	82260	68736	44676	73354	67994	93199	52765	56418	46275	52272	43752	76822	49024	68603	63245	43860	36330	55207	122585	80395	71234
128	o-cresol sulfate	Amino Acid	Phenylalanine and Tyrosine Metabolism	36845	LC/MS Neg	100001806	2821	187		11615528	9790277			19529	4413	10030	10440	8926	11515	5858	13034	6345	9981	11340	11327	11479	11393	9990	9381	5281	5762	24636	13399	28823	7612	12106	11162	15693	9532	17674	4201	6475	23598	19374	7112	11711	23414	15867	11977
2380	O-methylcatechol sulfate	Xenobiotics	Benzoate Metabolism	42496	LC/MS Neg	100004208	2360	203.1		22473	21078			27108	166777	84799	12875	15912	11086	108195	29871	13757			7463	47717	41991	49279		3179		39250	8024	97075	11585	6242			16772	26209	7545	2366	14047	9470	11242	40222	46619	105793	61466
3026	O-sulfo-L-tyrosine	Xenobiotics	Chemical	45413	LC/MS Neg	100005384	1006.1	260.1		514186	448617			15010	17611	15794	8381	8036	8061	8089	13575	11749	10255	10246	9947	18072	19562	19481	7004	6182	7080	20028	18538	18607	41592	8742	7235	26433	30959	28439	9716	11054	8353	8952	7907	25595	49920	39106	15323
1073	octadecanedioate	Lipid	Fatty Acid, Dicarboxylate	36754	LC/MS Neg	100001615	5033	313.3	871-70-5	70095	63283		HMDB00782	155152	72389	95239	16797	77824	21120	45015	35749	55493	70679	132319	148890	40518	18469	18240	35987	53624	20209	79384	75200	36360	69908	29824	15795	27698	16550	14826	33462	36174	85883	94604	42856	16973	31076	33435	70700
3009	octaethylene glycol	Xenobiotics	Chemical	42361	LC/MS Pos	100002319	3054	388.2	5117-19-1	78798	71135			156470	153102	113321	2992855	4978083	112222	110705	150793	134270	6945978	138621	114683	129271	116807	118211	95173	106095	184647	465533	143794	270493	110858	82932	108006	124536	305785	174605	148372	1077046	222817	141217	76191	83707	105678	127522	1737642
1155	octanoylcarnitine	Lipid	Fatty Acid Metabolism(Acyl Carnitine)	33936	LC/MS Pos	100001247	4100	288.3	3671-77-0	123701	110274	C02838	HMDB00791	5746285	2979080	6197490	128759	544574	409639	416070	261530	516564	386265	375308	309507	299483	325848	330354	407194	388202	529563	516376	514240	536061	3547621	1226795	866608	259305	422500	311627	263757	289045	463279	259709	172876	271478	411622	232455	458796
958	oleate (18:1n9)	Lipid	Long Chain Fatty Acid	1359	GC/MS	442	1984.4	339.2	112-80-1	445639	393217	C00712	HMDB00207	19629712	16318576	13714806	5172474	30641774	9781259	12557802	11579895	19289696	38526524	44109912	17871846	21742032	14588410	14779117	61131052	25626178	13417730	74014952	64543604	67404664	27836954	21832220	18327326	21248288	17815044	56646616	16234514	39043548	32439560	17070054	6565286	21326638	48015820	22003494	30078406
2925	omeprazole	Xenobiotics	Drug	38600	LC/MS Neg	100002725	4643.8	344.1	73590-58-6	4594	4433	C07324	HMDB01913					112096	21511		33389	75381				52096	18740	20275		6007	15545	25402		16024	5470	30169			116742	11618			84029	2924
303	ornithine	Amino Acid	Urea cycle; Arginine and Proline Metabolism	35833	GC/MS	444	1854.7	158.1	3184-13-2	6262	6026	C00077	HMDB03374	637519	661523	218777	1350816	460766	1034094	700774	801819	891936	611299	583338	396944	1530506	1705969	1158423	1014898	743536	1861132	890005	880122	534982	1345439	661166	585644	561686	345651	441355	934116	538995	219197	804172	261923	686885	464119	447226	510527
2780	p-acetamidophenylglucuronide	Xenobiotics	Drug	33423	LC/MS Neg	100000043	1377	326.1	120595-80-4	83944	3239926		HMDB10316	390107	495199	396640																1928511	92740	5134		963		103713		125807	399507	211854		102446	7045	187718	207854	3360	12973
122	p-cresol sulfate	Amino Acid	Phenylalanine and Tyrosine Metabolism	36103	LC/MS Neg	100001315	2896	187.1	3233-57-7	4615423	3806480	C01468	HMDB11635	5354890	7779765	6881583	1124947	2901447	1150756	2406382	1049143	151748	1489762	534678	465104	3298402	3921926	5601855	61567	375744	56161	1879750	448790	2907589	67478	12735	21288	723335	4719158	4795783	1225171	217124	1136182	1537072	1414697	2028346	1107211	1060394	1278779
951	palmitate (16:0)	Lipid	Long Chain Fatty Acid	1336	LC/MS Neg	424	5619	255.3	57-10-3	985	960	C00249	HMDB00220	19359774	14067537	14613406	10239832	32363034	15349695	18112174	13487405	25596942	41174680	41383224	25327636	27137558	22316590	19804448	57127960	35210548	21377534	51377252	49163572	43366612	32138392	28688232	22754292	24794302	22232894	37677456	19675338	44930028	40313332	20551554	14457957	26754860	46247308	27925928	26541634
1081	palmitate, methyl ester	Lipid	Fatty Acid, Methyl Ester	12091	GC/MS	939	1843.8	86.9	112-39-0	8181	7889	C16995		372666	615545	435089	1300844	428176	640019	1262256	273674	286737	383458	439154	419118	387896	815267	581835	371113	811745	370019	157547	214793	142891	236422	303834	76002	196879	283918	375027	370566	335874	514171	411832	291183	444685	241839	232682	376104
952	palmitoleate (16:1n7)	Lipid	Long Chain Fatty Acid	33447	LC/MS Neg	452	5477	253.3	373-49-9	445638	393216	C08362	HMDB03229	2832154	1984754	2737874	1464344	17711016	2889809	3254230	3285167	7964878	16080436	19942268	9298006	6319339	4703477	4969278	20608948	8842939	3018328	29736814	24092092	25061924	8558473	7488494	5967594	8282763	7519752	17960614	3003524	7360085	14841136	5455630	1235557	4467842	9866413	6184880	7954935
1473	palmitoyl sphingomyelin	Lipid	Sphingolipid Metabolism	37506	GC/MS	100002107	2524	311.3	6254-89-3	9939941	8115562			48789252	59525252	50074244	70263792	91841280	42488084	42486664	40060100	37762620	64816836	59956732	40562448	59026756	58827548	59059396	59229048	55788360	69166720	70070672	71682416	60772800	48198664	35624888	35986108	37579216	54016068	54925604	80961696	56183148	69689056	60684408	45284176	69734896	83182168	60506824	84155992
1163	palmitoylcarnitine	Lipid	Fatty Acid Metabolism(Acyl Carnitine)	22189	LC/MS Pos	100000776	5179	400.4	6865-14-1	461	448	C02990	HMDB00222	185282	70300	108101	69546	136420	191140	68701	77884	65303	74978	112275	101095	133160	159127	113827	174762	31047	141107	77615	99008	89453	216130	214863	195237	107863	50380	91045	83255	138138	58881		25774	38213	62844	46885	117858
2929	pantoprazole	Xenobiotics	Drug	38609	LC/MS Neg	100002808	4401.1	382.1	102625-70-7	4679	4517	C11806	HMDB05017							253814	51156	14899	366829	112362	20304													591229						100790	38113
2277	pantothenate	Cofactors and Vitamins	Pantothenate and CoA Metabolism	1508	LC/MS Neg	1024	1486	218.2	137-08-6	6613	6361	C00864	HMDB00210	18661	22687	18407	25097	31092	20913	24596	16012	15499	52748	38184	41532	29600	29814	28959	39755	31776	30567	77012	76012	65339	29855	13947	12492	102514	80361	63452	47720	41864	66305	38860	24832	32106	31860	40279	60899
2407	paraxanthine	Xenobiotics	Xanthine Metabolism	18254	LC/MS Pos	100000453	2444	181.2	611-59-6	4687	4525	C13747	HMDB01860						821335	91115						91115	69539	46086	240908	438256	528406						59337	79791	91115		236211		51653		47399				196018
941	pelargonate (9:0)	Lipid	Medium Chain Fatty Acid	12035	LC/MS Neg	437	4847	157.2	112-05-0	8158	4574394	C01601	HMDB00847	494571	819671	189530	1094909	1023512	1032830	584071	492794	196306	1313691	641290	216338	775330	452907	230408	910228	710701	495046	1713168	758081	1145154	476854	624000	331428	721770	729156	671521	1011263	972908	2429644	571880	163214	703329	615581	877625	698289
950	pentadecanoate (15:0)	Lipid	Long Chain Fatty Acid	1361	LC/MS Neg	980	5522	241.3	1002-84-2;10002-84-2	13849	13249	C16537	HMDB00826	163298	156923	140699	153822	310117	241012	296548	158106	280369	251851	252765	167940	274669	269691	223715	236754	452363	243040	194039	308106	231740	310465	280857	209026	210954	218351	224882	311313	503815	323127	240208	168557	258488	306830	261832	242026
120	phenol sulfate	Amino Acid	Phenylalanine and Tyrosine Metabolism	32553	LC/MS Neg	100001510	2150	173.1	937-34-8	74426	67018	C02180	HMDB60015	90575	166272	156179	185629	257833	125475	134187	33019	22964	68250	35934	36771	142898	233574	221039	9295	47136	20167	253433	97708	111627	1056200	74593	92897	151887	42368	86846	552206	22065	38122	44777	145310	1574149	917849	349019	461963
101	phenylacetate	Amino Acid	Phenylalanine and Tyrosine Metabolism	15958	LC/MS Neg	100000011	2127	135.1	103-82-2	999	10181341	C07086	HMDB00209	4921	8503	4823	4409	4823	4105	22707	6529	2562	2573			5840	5794	4966						5613					5910	5112	3352		4866	5135	3017	4458		21973	2946
105	phenylacetylglutamine	Amino Acid	Phenylalanine and Tyrosine Metabolism	35126	LC/MS Pos	100001417	2868	265.2	28047-15-6	92258	270643	C04148	HMDB06344	2282794	3629266	2675964	822733	1767830	1348975	1692219	618583	360652	1706505	896086	895002	2422554	2091062	2526074	48744	180874	772990	3434494	315836	6764768	1285453	28268	330430	1868212	4350335	5080650	2087029	1113733	1726415	1854023	995184	1527469	801182	9648086	1503735
93	phenylalanine	Amino Acid	Phenylalanine and Tyrosine Metabolism	64	LC/MS Pos	460	2056	166.1	63-91-2	6140	5910	C00079	HMDB00159	52348708	50784248	40017044	60281196	31853578	40465668	53333612	44647796	42114076	82141152	56116432	45129232	43969480	53219552	43770804	67165968	55617192	61978140	57753808	43622528	46770408	36499044	48255580	44519204	64292440	53724856	45273000	72435376	74966392	80289368	66424884	44492400	39419096	62065928	55295700	39982352
585	phenylalanylleucine	Peptide	Dipeptide	40192	LC/MS Pos	100003200	3252	279.2	3303-55-7	4078229	3293068			59230		482290	88611	114348	146181	58247	76429	184433	98797	116684	705123	111540	196089	779657		60979	22310				218201	66664	54556	76019	122386	38672	25211	63288	47014	42323	586302	103693	37863	89975	102820
587	phenylalanylphenylalanine	Peptide	Dipeptide	38150	LC/MS Pos	100002293	3317	313.2	2577-40-4	6993090;6993089	5361193			1779425	1729980	3374328	4348980	5616458	3471348	3604326	2362020	2616977	455440	4305903	14361938	5036113	5709459	7270504	48497	3218500	652638	115480	603908	304068	2151583	2366732	3683610	2807827	3077018	1392476	1394262	426417	660919	1959846	9822763	7498291	4672310	4302226	4651841
589	phenylalanylserine	Peptide	Dipeptide	40016	LC/MS Pos	100003252	1808	253.1	16053-39-7	9859812	8035511			52305	51699	81144	47416	55504	100252	21777	17493	81947	92174	211943	340274	32683	60006	165764		91099	24090	30732	22521	33890		33009	18971	236436	92716	33453	23366	17614	23615	33594	98542	33598	20907	52540	18519
590	phenylalanyltryptophan	Peptide	Dipeptide	41377	LC/MS Pos	100003594	3349	352.2	24587-41-5		10443429			73671	64264	92688	102627	355911	417716	163794	95719	172826	65701	156620	90737	177747	164947	207223	19995	74393	56359		36953	33297	60757	25777	85209	84059	47917	14424	19628	111489	22240	38170	77990	230225	238657	228380	67810
3113	phenylcarnitine*	Xenobiotics	Chemical	43265	LC/MS Pos	100004555	2595	266.2	105450-08-6					44839	49001	53185	20527	13993	23869	48659	74389	64321	27855	21049	25297	50150	47194	51135	14368		13863	69166	45569	78337	108725		21984	34742	31621	41860	30156		26018	19969	39231	43322	87152	64811	203755
98	phenyllactate (PLA)	Amino Acid	Phenylalanine and Tyrosine Metabolism	22130	LC/MS Neg	100000774	2237	165.1	828-01-3	3848	3715	C05607	HMDB00779	11974	26920	5345	10121	9019	4458	40494	28735	17412	17308	8710	9121	7577	6636	7942	5734	13406	2835	8343	3844	13777	5722			7531	8929	4430	3936	17772	11415	11889	4555	14092	10378	8297	6604
936	phosphate	Energy	Oxidative Phosphorylation	11438	GC/MS	461	1307.7	298.9	7664-38-2	1061	1032	C00009	HMDB01429	68777208	80478536	73806680	132738456	133234056	110756560	57453360	66776868	58015020	70785192	86614472	65931504	119235448	118039496	117273056	125812104	97559440	120951784	132580528	118430632	97754480	138193104	68744856	87029752	115552064	127989136	139783040	115345296	71214136	120374736	101507280	105331880	168686112	253354544	191848064	131536168
1061	pimelate (heptanedioate)	Lipid	Fatty Acid, Dicarboxylate	15704	GC/MS	100000101	1602.9	155	111-16-0	385	376	C02656	HMDB00857	1031678	1124574	177555	1588125	1371246	740265	613847	519371	388977	1927418	1094090		1119668	974445	343043	1891460	1198246	2233366	6529953	1621864	2515654	606948	949819	710682	1535697	1883856	1631366	2303033	1643508	4276779	1437790	313655	1404518	1684194	1144499	1294781
86	pipecolate	Amino Acid	Lysine Metabolism	1444	LC/MS Pos	1025	1120	130.1	4043-87-2	849	826	C00408	HMDB00070	658457	820892	638560	461233	616868	2774401	1242538	643603	624253	732463	633692	750098	450594	1028175	519319	369345	430011	877487	288621	264655	357066	328356	322259	334099	477708	663112	874691	1207551	975939	3549957	2009309	1575449	295791	976954	609946	512046
2684	piperine	Xenobiotics	Food Component/Plant	33935	LC/MS Pos	100001267	5136	286.2	94-62-2	638024	553590	C03882	HMDB29377	331821	318907	196413	196508	55632	272997	515367	579086	366906	36014	22497		421063	306109	245311	93240	59271	56824	25613	61905	56648	33728	81000	40193	56457	21169	24352	95917	88686		31824	60240	130245	101949	583218	354327
2938	pivaloylcarnitine	Xenobiotics	Drug	35432	LC/MS Pos	100001589	2370	246.2		126894	112688		HDMB41993		21105	17775	15339	18104	17982						14312		21388		77080	28715	15985	74366	50859	28402	24584	20053		20280	18712	18582		33674		31280		330513	307548	67817	17722
1573	pregn steroid monosulfate*	Lipid	Steroid	32619	LC/MS Neg	100002067	4998	397.3	1247-64-9					21875	17399	16785	53252	67642	50258	25720	26867	24415	130370	48868	35368	44090	42840	44948	110721	93635	84973	21977	26228	18280	248448	55099	35395	42471	26254	27405	39412	21760	42510	27554	18838	145303	181858	95203	84951
1574	pregnanediol-3-glucuronide	Lipid	Steroid	40708	LC/MS Neg	100003470	5136.9	495.4	1852-49-9	123796	110346						18410	29529	8388	5372		5285	38175	25295	15468	17830	20621	21842	25264	35660	25523	11340			91249	34361	19608		17164	10903	14744		8939	16271		30470	79607	29146	22799
1572	pregnen-diol disulfate*	Lipid	Steroid	32562	LC/MS Neg	100001993	3886	238.3						59585	70438	63783	121896	142433	29699	39867	40984	49591	1017109	403144	254191	39771	40888	47332	263130	288789	195244	47033	66690	44737	313003	99936	75329	99756	273217	151590	78877	53449	178024	130731	38424	289190	632563	382218	111658
1545	pregnenolone sulfate	Lipid	Steroid	38170	LC/MS Neg	100002129	5089	395.3	1247-64-9	105074	94802		HMDB00774	6270	5695	7548	15811	17712	11425	13602	14426	14426	59160	16725	18436	13788	17092	15323	26078	17764	21456	3007		5518	52114	17712	13859	6893	6969	6738	6679	7913	20434	10736	11582	28796	39100	19152	36565
324	pro-hydroxy-pro	Amino Acid	Urea cycle; Arginine and Proline Metabolism	35127	LC/MS Pos	100001167	960	229.2	18684-24-7	11673055	9847785		HMDB06695	481992	648529	698016	490986	521338	329106	453566	499070	482933	411320	511943	484466	499016	477947	531372	339297	374871	304006	361112	574925	592710	784523	412754	397770	393632	471189	756249	217163	401765	327008	351594	311028	340017	728272	914038	655402
304	proline	Amino Acid	Urea cycle; Arginine and Proline Metabolism	1898	LC/MS Pos	480	796	116.1	147-85-3	145742	128566	C00148	HMDB00162	20103950	28655134	18803770	21073438	15574329	41352520	42933896	29577442	26330356	11978943	17201506	15809861	27297240	32341252	31139916	57581916	47488272	66068896	20257014	22447114	28483156	24262016	42171252	48973404	21234258	16525768	18889966	18359056	26019264	16413217	18189916	29425796	18108654	27957446	44721156	18261650
599	prolylglycine	Peptide	Dipeptide	40703	LC/MS Pos	100003674	875	173.1	2578-57-6	7408076;6426709	4932143			25109	16864	46097	48456	33174		67994	37150		19201	47536		29545	31557	48122	19717	46813		31097	18252				16686		36635		17737				58752		18052	46877	17746
1137	propionylcarnitine	Lipid	Fatty Acid Metabolism (also BCAA Metabolism)	32452	LC/MS Pos	100001162	1589	218.2	17298-37-2	107738	96904	C03017	HMDB00824	1059168	1357769	1300637	256565	404734	977373	2046041	1224792	866987	446278	456878	348038	775106	1048361	1193455	402378	556349	642489	187656	362726	473592	1005086	445371	385458	304246	364927	408770	496046	395827	430638	483481	452584	291192	537982	638956	579550
1227	prostaglandin E2	Lipid	Eicosanoid	7746	LC/MS Neg	487	4562	351.3	363-24-6	5280360	4444059	C00584	HMDB01220		5074		9117	9166								7899	7102	5389			5556	18656		8539						6918	2817		11833				5769
2203	pseudouridine	Nucleotide	Pyrimidine Metabolism, Uracil containing	33442	LC/MS Neg	821	1104	243.1	1445-07-4		21403010	C02067	HMDB00767	136923	175893	145486	65360	80755	47074	78547	88006	72311	76332	61612	58139	83065	81666	77723	53725	57759	59338	137017	122339	130352	338486	78406	76016	177315	176404	192280	70797	71194	47652	53052	51558	224922	324779	237667	101407
2347	pyridoxate	Cofactors and Vitamins	Vitamin B6 Metabolism	31555	LC/MS Neg	100001121	2210	182.1	82-82-6	6723	6467	C00847	HMDB00017	6011	28896	8644	22472	7693	13336	8476	9445	17662	21440	21905	21612	38800	39401	52381	20563	11352	22488	44617	29258	92182	15541	4917	4090	54250	46151	22828	25978	27479	9805	17930	11498	24408	181088	261461	26565
47	pyroglutamine*	Amino Acid	Glutamate Metabolism	32672	LC/MS Pos	100001540	764	129.2	2353-44-8	134508	118562			2511560	2614655	3035189	3218288	2433649	2477791	2251872	1628503	1710176	3130542	2169099	2203597	1561826	1646897	1542302	820023	725823	924376	889207	1169153	1120292	3484917	3282773	3805158	2352424	2013525	3340769	2127906	2216265	2927573	2880966	3707475	1068218	1270146	1406051	3029357
612	pyroglutamylglycine	Peptide	Dipeptide	31522	LC/MS Neg	100001127	855	185.1	29227-88-1	152981	134831			47061	57733		107915	73401	65410	42191	21656		122562	55883	77397	63036	71988	44374	243468	105108	202860	85290	62036	65400	31845	44521	37325	110053	109922	54858	111975	243571	161227	101706	84541	40563	40368	43433	24482
613	pyroglutamylvaline	Peptide	Dipeptide	32394	LC/MS Neg	100001132	1755	227.2	21282-10-0	152416	134331					1584	2824						3894	3835	3207							5005		4036				2213	3554				8791			2314	3738	5083	1181
935	pyrophosphate (PPi)	Energy	Oxidative Phosphorylation	2078	GC/MS	495	1642.3	451	1466-09-3;2466-09-3	644102	559142	C00013	HMDB00250	171502	369049	157035	614832		20132	555101	601888	160423	124202	495762	409824	917954	1696157	1132719				24886			560865	345438	313347	3061203	2995099	1992960	1119059	309363		489935		2766851	2566153	1867771	730717
754	pyruvate	Carbohydrate	Glycolysis, Gluconeogenesis, and Pyruvate Metabolism	599	GC/MS	823	1130.6	217	127-17-3	1060	96901	C00022	HMDB00243	873815	932221	1055598	613467	1097425	370401	481042	462641	353167	225176	637967	621858	468186	230540	483824	130380	174556	71843	195361	468721	411521	774419	596950	249072	157806	109293	373016	47670	426167	667005	408580	1420665	1153513	800627	982035	308189
2694	quinate	Xenobiotics	Food Component/Plant	18335	GC/MS	100000442	1793	345.1	77-95-2	6508	10246715	C00296	HMDB03072	64029	102591	318296	39021	31457	123922	141794	35354				30024	787888	651113	615320	17917	20682	18925	20456	16253	63048	991349	261884	307388	102658	43491	131538	35425	72510		15472		193365	1056633	488808	1201531
2248	quinolinate	Cofactors and Vitamins	Nicotinate and Nicotinamide Metabolism	1899	GC/MS	182	1697.7	296.1	89-00-9	1066	1037	C03722	HMDB00232	80565	89278	68718		20372							44207	60410	30171	19142	86370	109929	19802	66394	69070	38848	52409		13345	42169	111479	57772	28264					62296	160404	70273	13663
834	raffinose	Carbohydrate	Disaccharides and Oligosaccharides	586	LC/MS Neg	879	997	503.2	17629-30-0	10542	388379	C00492	HMDB03213																											21242
773	ribitol	Carbohydrate	Pentose Metabolism	15772	GC/MS	100000406	1692.4	217	488-81-3	6912	10254628	C00474	HMDB00508	331069	282219	331033	141062	192522	135203	477261	168814	205523	95439	287893		119003	268547	93729	121406	298914	128708	227019	182444	203475	279517	160629	221245	165575	251572	154910	211065	151430	279816	235531	277561	176955	199203	333346	215531
772	ribose	Carbohydrate	Pentose Metabolism	12083	GC/MS	914	1652	204	50-69-1	5779	4470639	C00121	HMDB00283	392993	407782	283074	233044	182324	196152	313439	471655	289633	433689	444969	295473	298247	471919	285849	276054	515412	295307	741641	353794	517465	908750	379499	279507	413770	836784	562671	619066	459887	651559	847816	705042	782699	600510	1036724	205827
2950	rosuvastatin	Xenobiotics	Drug	40421	LC/MS Neg	100003272	4511.8	480.2	147098-20-2	446157	393589	D01915	HMDB15230																						10954	7788	8028
2700	S-allylcysteine	Xenobiotics	Food Component/Plant	43239	LC/MS Pos	100004509	1644.7	162	21593-77-1	98280	88744			81715	36104	25098	22373		20798	158242	82330	75453		32059	23278	130160	267851	69941	58763	30760			41449	19466							19710			63083	42955		36558	154448	29421
288	S-methylcysteine	Amino Acid	Methionine, Cysteine, SAM and Taurine Metabolism	39592	LC/MS Pos	100002749	869.1	136	1187-84-4	24417	22826		HMDB02108	787672	628255	744756	431414	275089	1488740	825613	614576	735265	342526	542448	563474	832005	828129	505697	502114	312870	839705	390269	320100	367962	398289	637381	736169	338086	294488	403240	260404	549458	381077	388542	536843	478639	459316	474212	846532
2698	saccharin	Xenobiotics	Food Component/Plant	21151	LC/MS Neg	100000870	2013	182.1	81-07-2	5143	4959	D01085	HMDB29723		1149														30366		201288							13232				2825		5755	24824		59421
2952	salicylate	Xenobiotics	Drug	1515	LC/MS Neg	501	2226	137.1	69-72-7	338	331	C00805	HMDB01895	7029		3091			78089	75332	4607	7795												20453	18146	7491	4036							2762
2782	salicyluric glucuronide*	Xenobiotics	Drug	33384	LC/MS Neg	100001332	1463	370.1			21403117			70931		56778			20804	21400	3659	5968												89247	1727529	24401	40530	54401		138637				1431		3997	5982	5044
1304	scyllo-inositol	Lipid	Inositol Metabolism	32379	GC/MS	100001215	1893.8	318.2	488-59-5	892	10254646	C06153	HMDB06088	333931	246857	367803	93794	160311	54163	188932	125736	100185	56248	48530		142178	176494	184993	75417	68961	37095	195124	135802	102566	12349465	162253	163270	121495	90814	111526	92630		135224	66706	79812	373525	630942	608234	153596
1067	sebacate (decanedioate)	Lipid	Fatty Acid, Dicarboxylate	32398	LC/MS Neg	100001211	1778	201.2	111-20-6	5192	5004	C08277	HMDB00792	369751	450484	46782	686623	579922	486037	229240	174233	85167	907724	419919	75789	468041	314554	104317	685788	444161	686230	1971553	634140	930942	231852	536528	284424	540078	529832	522697	645803	627929	1577056	582696	67487	443278	544311	599010	365798
9	serine	Amino Acid	Glycine, Serine and Threonine Metabolism	32315	GC/MS	503	1656.3	320.2	56-45-1	5951	5736	C00065	HMDB00187	8286468	9914865	8896888	18417496	7588064	10756679	12895526	13549473	10157953	12435335	13115031	10083976	15988883	17650540	13476490	14942412	12314561	14198834	10265213	8811362	8548335	12215830	15422648	16814174	12183892	12274905	10766540	16219035	22259086	8159436	21304542	11010906	11814920	17144884	10974381	7536030
202	serotonin (5HT)	Amino Acid	Tryptophan Metabolism	2342	LC/MS Pos	504	1660	177.1	153-98-0	5202	5013	C00780	HMDB00259	14395			17757	12789	136375	18665		22594	333496	270654	231035	75190	91220	120191	108795	113892	126982	34150	27322	31773	136576	133312	102338	97782	76409	27585	84525	93534	18411	25189	36790	146165	38622	124661	78309
842	sorbitol	Carbohydrate	Fructose, Mannose and Galactose Metabolism	15053	GC/MS	506	1843	319.1	6706-59-8	5780	96680	C00794	HMDB00247	290531	218288	242781	66334	154557	53774	558023	127639		67664	287440	160065	121828	133335	85370	52947	101931	53134	314137	243270	221275	279089	106694	141976	162186	199276	643214			599696	475261	530440	168315	234280	256741	273615
1479	sphingosine	Lipid	Sphingolipid Metabolism	17747	LC/MS Pos	297	5197	300.2	123-78-4	5353955	4510275	C00319	HMDB00252	32684			61886	36856	40331		18526		52700	88088	49332	34750	44589	22078	319192		130997	94582	43126	78467	37544	218991	96085	133463		31177		42536		26806		23704	86208	63957	16667
2715	stachydrine	Xenobiotics	Food Component/Plant	34384	LC/MS Pos	100001296	860	144.1	4136-37-2	115244	103115	C10172	HMDB04827	8232362	7604240	6731938	295173	3997867	217982	928681	6602160	7042202	460883	191189	5566883	5602998	8488610	8631623	1738867	5828692	697545	1782811	1866667	5273206	39688092	11521734	6166409	3437077	2202560	4984339	6229950	3607275	7871614	3060790	4861376	1985070	4126022	4128003	2883354
806	stachyose	Carbohydrate	Disaccharides and Oligosaccharides	15960	LC/MS Neg	934	932	665.2	10094-58-3	439531	18500725	C01613	HMDB03553			1642																12151								17734
956	stearate (18:0)	Lipid	Long Chain Fatty Acid	1358	LC/MS Neg	439	5886	283.4	57-11-4	5281	5091	C01530	HMDB00827	16624580	9115537	11188736	7161403	12769527	8065632	11486551	8473684	13556716	16508306	16483408	11675527	20005184	16016156	11675293	21228282	18475012	10025162	26052274	25470636	27295346	15985812	12064506	12229443	14098942	11345304	18916582	13715548	17902180	20080274	12963191	14253731	12263533	22139868	17266196	16776076
1087	stearate, methyl ester	Lipid	Fatty Acid, Methyl Ester	6097	GC/MS	937	1946.4	73.9	112-61-8	8201	7909			4908647	5731846	6495984	10337541	6302591	6805679	15396451	4389109	4958354	5851518	6617528	3857603	4782512	20635894	5099066	4628154	24599466	6262343	4081318	3158415	5949990	5310436	3984621	4341668	3909378	4541730	5575895	5801238	5202023	11114553	7396307	4831213	6081722	6194770	4460017	7154162
982	stearidonate (18:4n3)	Lipid	Polyunsaturated Fatty Acid (n3 and n6)	33969	LC/MS Neg	100001229	5381	275.3	111174-40-4	5312508	4471933	C16300	HMDB06547	11840	14912	11887	12911	70243	25287	33284	13596	40008	42514	124720	18373	40883	41349	43542	390833	58041	33928	816220	267395	729075	15516	49922	44565	13491	32246	146240	22033	66613	50173	34962	20895	62179	178410	138696	59602
1474	stearoyl sphingomyelin	Lipid	Sphingolipid Metabolism	19503	GC/MS	1538	2645	311.3	85187-10-6;85187-10-6	6453725	4956085	C00550	HMDB01348	6423625	8519561	7568883	13086415	19947164	11563593	7067193	6883305	3403435	10761492	9235610	8171078	10928909	8373410	7538391	5507321	7888843	13678234	18268368	22122318	17653010	10627521	5758167	5352492	11426060	10316660	14723328	13409196	11504030	12742494	14593444	8187698	11796407	15937797	7845123	8095943
1063	suberate (octanedioate)	Lipid	Fatty Acid, Dicarboxylate	15730	LC/MS Pos	100000016	3603	175	505-48-6	10457	10025	C08278	HMDB00893	3003039	3310863	520897	4482515	4079775	2995948	2007463	1395413	838416	7428851	3135502	745174	3535026	2287833	992213	4717721	3353613	5352253	12315319	3918310	5975093	1453509	3714484	1770078	3393078	3931723	3474921	5398853	5083298	8517039	4417017	772595	2968106	4075576	3738852	2611219
923	succinate	Energy	TCA Cycle	1437	GC/MS	252	1348	247	110-15-6	1110	1078	C00042	HMDB00254	344780	291510	288253	165886	224927	86541	132121	78305	105598	102957	175164	113282	189603	235289	200674	75870	68405	148861	222359	104790	184537	431005	114488	143837	113492	129132	93942	266048	88458	183814	107824	142195	140284	160445	102701	237092
922	succinylcarnitine	Energy	TCA Cycle	37058	LC/MS Pos	100001948	1401	262.1						42346	45459	43839	29579	38254	39919	42453	35135	32673	50226	59073	62219	41902	72973	54195	33686	33347	40759	65969	86503	97597	68910	46396	51089	45233	67917	70347	45416	40839	40730	50004	54762	60293	82991	72398	47635
2469	sucralose	Xenobiotics	Food Component/Plant	36649	LC/MS Neg	100001789	3116	395	56038-13-2	71485		C12285	HMDB31554	4950	6586	8229					19903	11163								6307		7926		24695											7407		10268	10849	5684
825	sucrose	Carbohydrate	Disaccharides and Oligosaccharides	1519	GC/MS	935	2136.1	361.1	57-50-1	5988	5768	C00089	HMDB00258	1278550	4934576	1088559	1137294	809762	412150	1090506	5117750					2240668	840118	1303968	328642	767369	251079	1462839	553436	4386073	5926458	1048211	1195603	807286	1748912	9198700	758410		3202749	3861150	2991799	36717440	5378586	4149469	979422
2720	tartarate	Xenobiotics	Food Component/Plant	15336	GC/MS	100000295	1626.1	292.1	87-69-4;6106-24-7	444305	852	C00898	HMDB00956	72451	91021		108129	801896								14488	35429	38440				20607		40072	11241											46150	471906	88536	30728
1653	taurochenodeoxycholate	Lipid	Primary Bile Acid Metabolism	18494	LC/MS Neg	1629	5218	498.3	6009-98-9	387316	343282	C05465	HMDB00951	877771	3928572	1620233	61809	22726		2671421	1775018	901740	77197	16559	73711	62049	30216	53248	16162	48254	28148	72022	96331	94986	57129	23388	72681	24818	15288	166301		39046	313652	83558	220443	23229	610062	161101	21147
1650	taurocholate	Lipid	Primary Bile Acid Metabolism	18497	LC/MS Neg	1648	5122	514.3	145-42-6	6675		C05122	HMDB00036	473521	1841972	934847	47236	22970	5049	2454882	1672278	1113947	47013	20617	56027	49543	20828	42110	24881	47142	31972	170160	138676	145601			32553	68827	128322	179661	23403	47723	520275	131745	473654	18839	220787	58637	10090
1689	taurocholenate sulfate*	Lipid	Secondary Bile Acid Metabolism	32807	LC/MS Neg	100001990	4762	279.8						193750	90656	115297	33819	53564	7523	12230	14939	21315	61972	31658	102163	8921	15199	8115	16285	25236	4935	55616	64928	33186	128776		14423	4480	13842	17693	19585	22165	57144	54725	24653	7155	25987	9850	47224
1661	taurodeoxycholate	Lipid	Secondary Bile Acid Metabolism	12261	LC/MS Neg	1668	5243	498.3	207737-97-1	2733768	2015539	C05463	HMDB00896	313553	1168839	662865	56629	24782	14949	2464285	1959008	762131	124373	22888	103971	47763	25158	39772	15457	88214		27227	24333	109157					16257	603502	50624	16035	260797	61389	98782	31266	438357		28936
1668	taurolithocholate 3-sulfate	Lipid	Secondary Bile Acid Metabolism	36850	LC/MS Neg	100001658	5002	280.8	64936-83-0	440071	389078	C03642	HMDB02580	407157	362522	210250	73396	104132	11107	71087	38032	34151	110241		148416	28582	42739	14476	15456	39997		8048	7200	8398	6689					35967	48313		97386	84157	19905	15227	24776		27602
1672	tauroursodeoxycholate	Lipid	Secondary Bile Acid Metabolism	39378	LC/MS Neg	100002912	5002.6	498.4	14605-22-2	9848818	24539842		HMDB00874	4574	15788	6846	7437			38486	22632	9334				8745		5718				23743	9334	66872						14225			2446				11822	4092
1071	tetradecanedioate	Lipid	Fatty Acid, Dicarboxylate	35669	LC/MS Neg	100001613	3970	257.2	821-38-5	13185	12630		HMDB00872	16212	9992	8971	13579	52323	10901	10481	5362	6498	32102	18838	15940	24399	14402	13911	32855	12367	12835	142014	26498	59988	31896	8630	6487	8538	6441	22966	11467	13745	26909	10586	6190	7500	16701	17531	21081
2408	theobromine	Xenobiotics	Xanthine Metabolism	18392	LC/MS Pos	100000445	2136	181.1	83-67-0	5429	5236	C07480	HMDB02825	1499632	794185	374893		141534	395182	569015	154655	40539				919670	438316	241897	163810	336208	240387	54968		30728	87069	225697	825213	84945	291959	20968	911502	78813	184347	449386	1421074	65671			358796
2409	theophylline	Xenobiotics	Xanthine Metabolism	18394	LC/MS Neg	100000437	2361	179.1	58-55-9	2153	2068	C07130	HMDB01889					3060	51098	3103						3894	3388		9709	26702	15441						4217	6128	5740	3567	11994			3533	3670				19605
783	threitol	Carbohydrate	Pentose Metabolism	35854	GC/MS	100001419	1513	217.1	2418-52-2	169019	147828	C16884	HMDB04136	544975	836281	711787	386225	440194	177460	407132	523688	372565	110785	231701	149261	616185	613509	630747	288747	229480	242783	713508	609683	549693	4227549	300327	472824	757683	857586	1045004	175957	401026	169918	135411	364248	1404929	2567267	2934804	1128510
2287	threonate	Cofactors and Vitamins	Ascorbate and Aldarate Metabolism	27738	GC/MS	100001022	1560.7	292.1	70753-61-6	151152	133224	C01620	HMDB00943	873001	951293	563673	5851733	6837298	421227	1599811	1134250	802838	426366	662968	255686	5199296	3957061	2103695	979340	842762	861594	2010191	1319803	1874733	6789707	1176379	1361130	1278128	3149176	1730379	1306935	885210	719323	987890	505322	1129853	1750415	1459734	5770484
14	threonine	Amino Acid	Glycine, Serine and Threonine Metabolism	32292	GC/MS	564	1687.4	407.1	72-19-5	6288	6051	C00188	HMDB00167	2818097	3728739	2894587	4273451	1204504	4984093	5096267	5745343	4066537	3154612	6187301	3298445	3859623	5076885	4518224	5208586	3190171	4714515	1964540	2083274	2623724	3149562	6590855	13423461	1593517	2406147	2199270	2471257	5979104	935408	3742147	3226037	2394165	4109258	5729091	2800958
639	threonylphenylalanine	Peptide	Dipeptide	31530	LC/MS Pos	100001125	2500	267.2	16875-27-7	4099799;4099798	3313819			10727	11604	10584	60200	31329	35460	34801	42215	74150	21612	29073	45235	22142	26372	29937	35830	36112	50890		22403	17975	28870	54560	66745	9240	7421	12350	38084	26046	27680	26190		35830	43353	40316	61056
2723	thymol sulfate	Xenobiotics	Food Component/Plant	36095	LC/MS Neg	100001757	4395	229.1	89-83-8		10709958	C09908	HMDB01878	17995	17704	18654	10774	33833	101011	337468	133816	39097				32033	54390	28642	13637	9043	8659	4930	9632	9798	15808		3661				6764		18116	11987	17962	4941	34019	322253	37464
322	trans-4-hydroxyproline	Amino Acid	Urea cycle; Arginine and Proline Metabolism	32306	LC/MS Pos	1001	705	132.1	51-35-4	5810	5605	C01157	HMDB00725	112386	146902	160646	111161	69527	89629	108732	176398	210392	57866	69765	89503	101353	107027	130367	70622	132727	58211	151732	92389	156112	86200	121983	124079	45495	46204	79366	74735	98929	60890	64236	122150	60381	72984	158116	127638
57	trans-urocanate	Amino Acid	Histidine Metabolism	607	LC/MS Pos	537	1119	139.1	104-98-3	736715	643824	C00785	HMDB00301	75778	87182	122209	76357	90491	55879	75949	53547	90990	63651	92259	65720	60845	69048	71083	69381	34477	38928	102099	76954	110405	59391	36958	50948	52142	43500	38580	134409	66406	86451	44843	48090	48926	86018	67386	39009
1338	trimethylamine N-oxide	Lipid	Phospholipid Metabolism	40406	LC/MS Pos	100003397	703.8	151.2	1184-78-7	1145	1113	C01104	HMDB00925	20899	48145	25626	23703	50891			20332			17007		35837	269687	28917				236689	32580	619393					135558	40735	31934					92702	17071	90477
3125	trizma acetate	Xenobiotics	Chemical	20710	GC/MS	100000856	1525	306.2	6850-28-8	6503	73346	C07182						700613		198770	73537	19523	92140			1142378	386924	74091					91510					20649						52947		148228	2656376	326439
176	tryptophan	Amino Acid	Tryptophan Metabolism	54	LC/MS Pos	565	2445	205.1	73-22-3	6305	6066	C00078	HMDB00929	27188488	30384816	23663634	25330440	13905450	26189230	34514784	28052766	28922932	20294586	18203094	17661100	19287846	20921058	21471606	16805318	10260291	21586822	9310934	9813295	14492971	12885307	21490406	19680394	10903111	11685833	8916899	16304598	18078620	12399910	14345798	20258536	13355870	18071012	14950951	25510072
210	tryptophan betaine	Amino Acid	Tryptophan Metabolism	37097	LC/MS Pos	100001743	2464	247.1	20671-76-5	442106	390633	C09213	HMDB61115	196313	158293	161394	32290	39979	392906	11638	35423	29211	277217	283021	285193	152960	214062	171985	171518	159360	232526	62494	65798	29849	364532	185705	120047	142504	133785	115023	200970	134697	38807	62743	35903	283381	146787	92816	200377
645	tryptophylasparagine	Peptide	Dipeptide	40661	LC/MS Pos	100003620	1963	319.2	175027-11-9		16568398			24939	25419		38852	31361	17428	33242	48368	80183	25069	47325	50169	16870	23863	22093	35772	27461	58238	47930	46663	32854	57621	26012	29848	44266	18970	23104	28710	32424	66057	33923	21856	50217	46310	35811	43448
647	tryptophylglutamate	Peptide	Dipeptide	41401	LC/MS Pos	100003619	2246	334.2	36099-95-3	3634442	2868834			76528	49375	15438	49483	11360		23041	18318	17975	201560	39833	31870	67682			71591		44539	91736	58483	100150	42318	36516	26227	126500	42825	38591	47874	51865	88512	28225	20768	72408	157110	41427	22086
106	tyrosine	Amino Acid	Phenylalanine and Tyrosine Metabolism	1299	LC/MS Pos	815	1516	182.1	60-18-4	6057	5833	C00082	HMDB00158	19347884	24050968	15670851	15951992	11199419	17632834	30316614	23242690	21535548	14875413	14360545	10976575	13010039	16154496	13435729	15342140	14231540	12464457	10772811	8209239	10492218	8927517	15987136	14453156	9047201	7912998	7994992	11256544	13672029	13132888	13854643	16747485	6091414	8980308	11921178	14781513
669	tyrosyltryptophan	Peptide	Dipeptide	41405	LC/MS Neg	100003605	3192.4	366.2	60815-41-0		16568407
1068	undecanedioate	Lipid	Fatty Acid, Dicarboxylate	35671	LC/MS Neg	100001617	2376	215.1	1852-04-6	15816	15037		HMDB00888	547744	768911	62415	1291618	1080036	767340	318481	239236	118132	1676650	719362	90788	829721	540998	149853	1511925	809874	1589417	3997689	1157233	1820990	288263	858247	459678	878707	988463	996421	1325153	1417128	3031141	977100	103780	837689	1099431	928018	580249
943	undecanoate (11:0)	Lipid	Medium Chain Fatty Acid	12067	LC/MS Neg	889	5207	185.2	334-48-5	8180	7888	C17715	HMDB00947	62799	78307	36141	109578	92079	111206	71998	51393	30954	133354	73298	25171	91201	54769	37703	81504	82225	55942	171196	84852	119594	57050	74504	40566	85134	69183	71126	98416	94750	220594	55958	30978	79679	79761	102366	80905
2202	uracil	Nucleotide	Pyrimidine Metabolism, Uracil containing	605	GC/MS	825	1370.4	241	66-22-8	1174	1141	C00106	HMDB00300	46634	41049	33856	22599	20929		36344	70290	41522		34451		46442	34104	38243	139240	29776	57308	208432	47906	71920	68192	40882	30362	39886	48865	38329	70325	22489	231812	51129	25704	53886	61844	29917
2125	urate	Nucleotide	Purine Metabolism, (Hypo)Xanthine/Inosine containing	1604	LC/MS Neg	1134	769	167.1	69-93-2;120K5305	1175		C00366	HMDB00289	585982	613778	773814	586726	750019	677721	523025	542726	494870	571914	451467	487670	645358	635886	638446	404510	383296	513266	389585	362500	414628	906128	535246	506769	578248	575207	653825	619018	315180	468320	233723	383306	452556	534805	467040	645269
302	urea	Amino Acid	Urea cycle; Arginine and Proline Metabolism	1670	GC/MS	533	1223.9	171	57-13-6	1176	1143	C00086	HMDB00294	209486768	253298416	207548384	179284768	228253632	169194288	225254240	193072416	124847120	172267184	70748824	51878468	226992448	229515040	220549280	114819832	133267672	138714704	174397488	125494728	205855136	648057088	101511464	98902256	194917760	263741216	209787168	211280704	79800448	135057120	110764144	134410080	300705408	358184768	280546240	198639504
2201	uridine	Nucleotide	Pyrimidine Metabolism, Uracil containing	606	LC/MS Neg	535	1430	243.1	58-96-8	6029	5807	C00299	HMDB00296	96899	75985	95664	104160	64126	105390	76645	114860	109161	104457	89276	120282	110165	114573	123461	91495	87373	124636	114429	100366	79820	37878	95717	91519	83597	115084	79490	117358	123751	137628	133977	109781	106717	92938	83233	94017
937	valerate	Lipid	Short Chain Fatty Acid	33443	LC/MS Neg	1136	1774	101.2	109-52-4	7991	7701	C00803	HMDB00892	6005	4283		6854	5336	4927	9844	8944	5583		13155		8033	3206	9827	5622	5372	4867	17026	4016	6474	5497	3904		3498	7657	11580	5777	4978	7167	6593	17790				4755
1153	valerylcarnitine	Lipid	Fatty Acid Metabolism(Acyl Carnitine)	34406	LC/MS Pos	100001394	2584	246.2		6426903	4932322		HMDB13128	56841	33060	68585	15101	24595	22304	41131	27338		19076			42081	53008	46072		29538	37114	66047			36713	38801	23365		23161	14147	35546	20837	23749	41689	23814		22478	28035	41461
258	valine	Amino Acid	Leucine, Isoleucine and Valine Metabolism	1649	LC/MS Neg	566	914	116.1	72-18-4	6287	6050	C00183	HMDB00883	330128	494371	336047	348152	213089	580051	419566	354822	336825	656996	387796	444335	606953	634107	634434	585336	398310	488382	417151	433919	461786	553965	430851	473050	422222	315561	304958	485631	577644	490918	452663	342336	330589	425861	496497	456282
673	valylarginine	Peptide	Dipeptide	42072	LC/MS Neg	100003637	1805	272.2	37682-75-0	4266827	3474098							5165				6124		4403	18153			7281																	16813				3982
679	valylhistidine	Peptide	Dipeptide	40680	LC/MS Neg	100003642	1629.1	253.2	13589-07-6		16568411						15448				3992	3378									4206										3246					1565
684	valylphenylalanine	Peptide	Dipeptide	40688	LC/MS Neg	100003645	3560	263.2	3918-92-1	6993119;6993120	5361223										4208	5650									4174															3688
690	valylvaline	Peptide	Dipeptide	40728	LC/MS Neg	100003650	2684	215.2	3918-94-3	409682;4280382	362559																															3017	3564
2974	warfarin	Xenobiotics	Drug	43335	LC/MS Neg	100004175	3779	307.2	5543-57-7									2176494								1593103	1943683	1972844				779130	768030	958661									2488671	1745373	1415292
2118	xanthine	Nucleotide	Purine Metabolism, (Hypo)Xanthine/Inosine containing	3147	LC/MS Pos	1004	1430	153.1	69-89-6	1188	1151	C00385	HMDB00292	323770	282343	320144	137391	135660	258716	197285	204094	278582	331159	327961	428076	195147	217927	257235	431901	367029	471898	407259	352125	298448	190757	274821	231822	196295	165096	165927	288873	304847	680922	549291	553505	235751	332280	334432	172534
777	xylonate	Carbohydrate	Pentose Metabolism	35638	GC/MS	100001627	1722	292	73686-31-7	6602431	5034782	C05411		235098	311757	236186	183958	193325	68567	237375	185803	116726	91966	102524	73953	245033	302060	218095	120835	117003	109497	260368	199216	305553	1347097	116208	133986	277156	415404	406909	115468	112823	115063	94342		465233	875412	1150539	280591
778	xylose	Carbohydrate	Pentose Metabolism	15835	GC/MS	826	1723.9	204	609-06-3	135191	85957	C00181	HMDB00098	390817	573868	905608	592422	436577	126599	1018601	232668	512658		302929	503299	532921		709280	248112	295036	146927	755626	638773	1167003	1344538	198952	710981	357019	766118	2517459	237010	363594	326826	292870	237829	487010	1137788	1512522	1312552
[truncated: 39 more columns]

## Sheet: ScaledImpData
													SAMPLE_NAME	CASE-00205	CASE-00206	CASE-00207	CASE-00208	CASE-00209	CASE-00210	CASE-00211	CASE-00212	CASE-00213	CASE-00214	CASE-00215	CASE-00216	CASE-00217	CASE-00218	CASE-00219	CASE-00220	CASE-00221	CASE-00222	CASE-00223	CASE-00224	CASE-00225	CASE-00226	CASE-00227	CASE-00228	CASE-00229	CASE-00230	CASE-00231	CASE-00232	CASE-00233	CASE-00234	CASE-00235	CASE-00236	CASE-00237	CASE-00238	CASE-00239	CASE-00240
													SAMPLE_ID	1840520	1840521	1840522	1840523	1840524	1840525	1840526	1840527	1840528	1840529	1840530	1840531	1840532	1840533	1840534	1840535	1840536	1840537	1840538	1840539	1840540	1840541	1840542	1840543	1840544	1840545	1840546	1840547	1840548	1840549	1840550	1840551	1840552	1840553	1840554	1840555
													CLIENT_IDENTIFIER	M10A	M10B	M10C	M19A	M19C	M19D	M20A	M20B	M20C	M21A	M21B	M21C	M22A	M22B	M22C	M3A	M3B	M3C	M4A	M4B	M4D	M6	M6C	M6D	M9A	M9C	M9D	M13A	M13B	M18A	M18B	M18D	M24A	M24B	M24E	M23A
													GROUP_DESCRIPTION	Control Pre-Tx	Control During	Control After	Control Pre-Tx	Control During	Control After	Control Pre-Tx	Control During	Control After	Control Pre-Tx	Control During	Control After	Control Pre-Tx	Control During	Control After	Antibiotics Pre-Tx	Antibiotics During	Antibiotics After	Antibiotics Pre-Tx	Antibiotics During	Antibiotics After	Antibiotics Pre-Tx	Antibiotics During	Antibiotics After	Antibiotics Pre-Tx	Antibiotics During	Antibiotics After	Antibiotics Pre-Tx	Antibiotics During	Antibiotics Pre-Tx	Antibiotics During	Antibiotics After	Antibiotics Pre-Tx	Antibiotics During	Antibiotics After	Antibiotics Pre-Tx
													RUN_DAY	3	3	3	2	2	2	1	1	1	1	1	1	2	2	2	2	2	2	2	2	2	3	3	3	3	3	3	1	1	2	2	2	3	3	3	1
													SUBJECT_ID	M10	M10	M10	M19	M19	M19	M20	M20	M20	M21	M21	M21	M22	M22	M22	M3	M3	M3	M4	M4	M4	M6	M6	M6	M9	M9	M9	M13	M13	M18	M18	M18	M24	M24	M24	M23
													TIME	Pre-Tx	During	After	Pre-Tx	During	After	Pre-Tx	During	After	Pre-Tx	During	After	Pre-Tx	During	After	Pre-Tx	During	After	Pre-Tx	During	After	Pre-Tx	During	After	Pre-Tx	During	After	Pre-Tx	During	Pre-Tx	During	After	Pre-Tx	During	After	Pre-Tx
													TREATMENT	CTRL	CTRL	CTRL	CTRL	CTRL	CTRL	CTRL	CTRL	CTRL	CTRL	CTRL	CTRL	CTRL	CTRL	CTRL	TX	TX	TX	TX	TX	TX	TX	TX	TX	TX	TX	TX	TX	TX	TX	TX	TX	TX	TX	TX	TX
PATHWAY_SORTORDER	BIOCHEMICAL	SUPER_PATHWAY	SUB_PATHWAY	COMP_ID	PLATFORM	CHEMICAL_ID	RI	MASS	CAS	PUBCHEM	CHEMSPIDER	KEGG	Group HMDB_ID	Ctrl Pre-Tx	Ctrl Mid-Tx	Ctrl Post-Tx	Ctrl Pre-Tx	Ctrl Mid-Tx	Ctrl Post-Tx	Ctrl Pre-Tx	Ctrl Mid-Tx	Ctrl Post-Tx	Ctrl Pre-Tx	Ctrl Mid-Tx	Ctrl Post-Tx	Ctrl Pre-Tx	Ctrl Mid-Tx	Ctrl Post-Tx	ABX Pre-Tx	ABX Mid-Tx	ABX Post-Tx	ABX Pre-Tx	ABX Mid-Tx	ABX Post-Tx	ABX Pre-Tx	ABX Mid-Tx	ABX Post-Tx	ABX Pre-Tx	ABX Mid-Tx	ABX Post-Tx	ABX Pre-Tx	ABX Mid-Tx	ABX Pre-Tx	ABX Mid-Tx	ABX Post-Tx	ABX Pre-Tx	ABX Mid-Tx	ABX Post-Tx	ABX Pre-Tx
1069	1,11-undecanedicarboxylate	Lipid	Fatty Acid, Dicarboxylate	43027	LC/MS Neg	100004262	3578	243.2	505-52-2	10458	10026		HMDB02327	0.5502	0.6181	0.1182	1.3602	1.0505	0.8066	0.3895	0.2864	0.2012	3.3359	1.163	0.1155	0.8438	0.6347	0.3233	4.7522	0.903	1.5951	17.0623	3.1361	7.405	0.2818	0.8419	0.4908	1.043	0.9229	2.3568	2.1426	2.0768	3.4526	1.2082	0.2239	0.957	1.7105	1.163	0.6316
1466	1,2-dipalmitoylglycerol	Lipid	Diacylglycerol	11953	GC/MS	850	2600	145	40290-32-2	99931	90288		HMDB07098	0.287	1.0558	0.3436	0.3966	1.6085	0.7373	0.2463	0.2463	0.2463	1.0786	0.2463	1.119	1.037	0.963	1.2584	0.9349	0.6851	1.1347	1.4702	1.6874	1.104	0.4682	0.3686	0.2463	0.7442	1.005	1.0759	0.2463	0.8046	1.7219	1.4123	1.2563	1.3861	1.1973	1.5626	0.2463
3015	1,2-propanediol	Xenobiotics	Chemical	38002	GC/MS	100001176	1041	117	57-55-6	1030	13835224	C00583	HMDB01881	1.1227	1.4719	0.3788	0.8132	1.1075	0.7377	0.8873	0.6407	0.4947	2.165	0.9837	0.4805	0.8673	0.772	0.3583	1.0342	0.6718	1.1447	3.2648	1.188	1.6833	0.3748	0.9943	0.6411	1.0057	1.5804	0.8582	1.3687	0.8403	2.7327	1.2202	0.5662	0.7611	1.4471	1.2679	1.335
2415	1,3,7-trimethylurate	Xenobiotics	Xanthine Metabolism	34404	LC/MS Neg	100001397	1988	209.1	5415-44-1	79437	71754	C16361	HMDB02123	0.646	0.2462	0.2462	0.2462	0.2462	1.7753	0.2462	0.2462	0.2462	0.2462	0.2462	0.2462	0.5367	0.4718	0.2462	0.6198	1	1.0624	0.2462	0.2462	0.2462	0.2462	0.2462	0.2462	1.6356	1.0148	0.9852	1.2635	0.2462	0.2462	0.2462	0.2462	1.1709	0.2462	0.2462	5.4128
1467	1,3-dipalmitoylglycerol	Lipid	Diacylglycerol	35728	GC/MS	1730	2637	371.3	26657-95-4	68149	61457		HMDB31011	0.2547	0.8876	0.5864	0.6423	1.4001	0.7589	0.4875	0.7634	0.2547	0.9619	0.2547	1.3415	1.1428	0.5777	0.9405	1.5324	1.0028	1.0921	1.211	1.6383	0.8027	1.0752	0.4418	0.2774	1.3063	1.5559	0.9111	0.2547	2.3686	1.6292	1.1424	1.4097	2.4879	1.9901	2.8978	0.5301
735	1,5-anhydroglucitol (1,5-AG)	Carbohydrate	Glycolysis, Gluconeogenesis, and Pyruvate Metabolism	20675	GC/MS	100000580	1788.7	217.1	154-58-5	64960		C07326	HMDB02712	0.9998	1.3023	1.1076	1.3606	1.3099	1.4693	0.4131	0.3704	0.3402	1.2163	1.1174	0.8773	1.349	1.3554	1.2828	0.1117	0.1002	0.122	0.1022	0.1205	0.0926	0.6567	0.497	0.5108	0.7216	0.668	0.7583	0.2073	0.223	0.0784	0.0784	0.0784	0.079	0.0784	0.1148	1.2442
2513	1,6-anhydroglucose	Xenobiotics	Food Component/Plant	21049	GC/MS	100000939	1679.5	204.1	498-07-7	2724705	9587432		HMDB00640	1.8555	4.6013	1.5782	0.4857	0.3589	0.0652	1.2689	3.2682	0.8744	0.0652	0.1572	0.0652	1.3891	0.6145	1.3277	0.0652	0.2072	0.1006	1.0254	0.3285	2.0485	2.2004	0.8466	0.3508	1.0192	4.9114	1.5352	0.0652	0.0652	1.2065	1	0.9249	1.7768	2.6717	1.0029	0.3866
2413	1,7-dimethylurate	Xenobiotics	Xanthine Metabolism	34400	LC/MS Neg	100001399	1607	195.1	33868-03-0	91611	82720	C16356	HMDB11103	0.1689	0.3729	0.1689	0.1689	0.1689	3.5882	0.1689	0.1689	0.1689	0.1689	0.1689	0.1689	0.3026	0.1689	0.1689	0.4886	1.4752	1.1088	0.1689	0.1689	0.2612	0.1689	0.1689	0.5992	1.6039	1.7655	0.4112	1	0.1689	0.1689	0.1689	0.2305	1.4343	0.1689	0.1689	1.6486
1366	1-arachidonoylglycerophosphocholine (20:4n6)*	Lipid	Lysolipid	33228	LC/MS Pos	100001551	5554	544.3			21403155	C05208		0.2956	0.4115	0.2619	1.4557	1.0101	1.8789	0.2568	0.3661	0.3937	1.0642	1.0106	0.6158	1.345	1.2307	0.9899	1.2649	0.3063	1.2498	1.6808	2.0223	2.2416	1.5822	2.3422	2.1841	1.7157	1.0534	1.8711	0.9378	1.0183	0.0499	0.1014	0.5398	0.9019	1.9051	1.5904	0.9036
1395	1-arachidonoylglycerophosphoethanolamine*	Lipid	Lysolipid	35186	LC/MS Neg	100001571	5731	500.3		42607465	21403171		HMDB11517	0.3121	0.5262	0.844	0.7588	0.7453	0.6595	0.3735	0.8636	0.4169	1.6655	1.2867	0.456	1.8781	2.1928	1.1643	1.9779	2.7365	1.0541	3.6037	5.1454	2.9936	2.2371	1.24	1.1223	0.7538	0.6528	3.3317	0.7	1.3386	0.2125	1.6077	0.9459	0.91	2.0788	1.1894	0.588
1416	1-arachidonoylglycerophosphoinositol*	Lipid	Lysolipid	34214	LC/MS Neg	100001654	5479	619.4						0.7684	1.3074	0.8064	0.8664	1.4826	0.565	0.2502	0.1796	0.2447	1.6502	2.0711	1.2384	1.5571	1.202	1.0552	1.7604	1.5439	0.7433	5.41	3.562	9.4735	1.054	1.0299	0.6085	0.703	0.8192	2.1909	1.1858	1.119	0.7449	1.0041	0.9959	1.3825	2.3992	1.7623	0.6085
1427	1-arachidonoylglyercophosphate	Lipid	Lysolipid	42768	LC/MS Neg	100004442	5488.5	457.3	799268-65-8					0.6184	0.8607	0.243	1.8414	0.7143	0.3564	0.6013	0.6895	0.4165	2.4138	1.5264	1.2807	1.3226	1.1367	0.7262	2.0705	0.4599	1.3087	2.2548	0.8926	3.1391	0.4739	0.9472	0.9373	1.5862	0.9919	1.9909	1	1.0233	1.3518	1.4165	0.2116	1.2101	1.8365	0.9607	0.6744
1456	1-arachidonylglycerol	Lipid	Monoacylglycerol	34397	LC/MS Neg	100001433	5937	303.4	35474-99-8	5282281	4445452	C13857	HMDB11572	0.3163	0.5399	0.3017	0.663	1.1034	0.6159	0.2733	0.3506	0.1535	1.14	1.7417	1.2404	0.6166	1.0775	0.4623	2.061	1.7851	1.2952	1.3533	1.9497	1.4906	1.0996	0.8512	0.719	1.1235	2.2359	1.1414	0.4592	2.3599	0.6165	0.7567	0.6685	2.3741	2.2873	1.7037	0.7376
1360	1-dihomo-linoleoylglycerophosphocholine (20:2n6)*	Lipid	Lysolipid	33871	LC/MS Pos	100001553	5696	548.3			21403157			0.2647	0.2647	0.2647	2.3085	0.2647	1.004	0.469	0.6089	1	1.0727	0.2647	0.3887	1.523	1.9373	1.2095	0.996	0.2647	1.3871	0.7963	0.2647	0.9632	0.7638	2.0901	1.2985	1.3622	0.2647	1.0141	0.2647	0.2647	0.2647	0.2647	0.3512	0.8859	1.4758	0.6119	1.0367
1373	1-docosahexaenoylglycerophosphocholine (22:6n3)*	Lipid	Lysolipid	33822	LC/MS Pos	100001566	5518	568.4			21403169			0.5645	0.3512	0.3529	1.4948	0.807	1.4455	0.2633	0.3883	0.457	1.2777	1.1728	0.513	1.0032	0.9444	0.9968	1.812	0.2736	0.8096	2.7113	3.7303	3.925	1.4838	2.9742	1.8693	1.3895	0.6916	2.0933	1.2198	1.4189	0.227	0.227	0.581	0.9875	2.0477	1.2334	0.6041
1402	1-docosahexaenoylglycerophosphoethanolamine*	Lipid	Lysolipid	44633	LC/MS Neg	100002060	5650	524.3						0.4536	0.4332	1.1185	0.6965	0.693	0.751	0.1542	0.512	0.2356	1.9643	1.7481	0.5352	2.0702	2.6613	1.1164	2.165	3.55	1.0492	5.2984	15.6469	3.9987	2.9194	1.0564	1.1167	0.8269	0.716	3.9372	1.1599	2.1435	0.3069	1.9451	0.7474	0.9703	2.5091	1.0297	0.3751
1370	1-docosapentaenoylglycerophosphocholine (22:5n3)*	Lipid	Lysolipid	37231	LC/MS Pos	100002063	5584	570.4						0.2094	0.2094	0.2094	1	0.4925	1.0171	0.2094	0.2094	0.2094	0.708	0.9317	0.2094	0.6512	0.8171	1.4724	1.0032	0.2094	0.7425	1.4502	1.488	2.1069	0.9439	1.5268	1.5598	1.0379	0.2094	1.251	1	0.9502	0.2094	0.2094	0.2299	0.4178	1.1725	0.7159	0.2094
1368	1-eicosapentaenoylglycerophosphocholine (20:5n3)*	Lipid	Lysolipid	44563	LC/MS Pos	100005351	5519.6	542.4						1.5047	0.4121	0.3038	0.9151	0.7057	1	0.2861	0.8711	0.5737	1.168	0.8812	0.2861	1.0556	0.9376	0.8278	1.5194	0.7424	0.8735	1.6775	2.0077	2.1376	1.4959	1.7391	2.1147	0.6484	1.1471	1.158	2.9084	2.2385	1.6871	0.2861	1.4206	0.4403	1.1573	1.1089	0.6771
1400	1-eicosapentaenoylglycerophosphoethanolamine*	Lipid	Lysolipid	44626	LC/MS Neg	100004552	5560.7	498.4						0.2345	0.3557	0.6421	0.3357	1.2087	0.5107	0.2345	0.5349	0.4271	0.9279	0.7998	0.3867	0.8468	1.5996	2.6582	1.4507	1.3637	1	2.929	5.6485	5.0457	0.7938	0.843	2.5619	0.258	0.9878	2.6831	1.9977	1.8733	0.2345	0.4863	0.9318	0.6237	1.5528	3.1824	0.3982
1364	1-eicosatrienoylglycerophosphocholine (20:3)*	Lipid	Lysolipid	33821	LC/MS Pos	100001552	5600	546.4			21403156			0.2456	0.3469	0.3104	1.87	1.1857	2.2735	0.4252	0.5241	0.5811	1.3775	1.1342	0.6602	1.6703	1.6237	1.5517	1.3161	0.2958	1.1902	1.044	0.956	1.6056	1.1242	3.1762	3.8121	0.948	0.7836	2.1403	0.7129	1.2797	0.1197	0.1197	0.5371	0.9392	1.4975	1.0769	0.9003
1399	1-eicosatrienoylglycerophosphoethanolamine*	Lipid	Lysolipid	44630	LC/MS Neg	100005371	5777	502.3						0.1467	0.4314	0.4458	1.0633	1.1236	0.9367	0.4906	0.7536	0.6836	1.4477	1.207	0.352	1.8756	2.8215	2.4854	2.5699	1.7546	1.3304	2.2316	2.7096	2.6459	0.7628	2.7781	2.19	0.5514	0.7097	3.9065	0.3633	1.1916	0.1479	0.4299	1.8241	1.3884	3.0802	1.7955	0.5882
1357	1-linolenoylglycerophosphocholine (18:3n3)*	Lipid	Lysolipid	44562	LC/MS Pos	100005350	5527.9	518.4						0.3014	0.3014	0.3014	1.6213	1.0076	1.5565	0.9477	1.5256	1.3321	0.3014	0.3014	0.5422	1.7804	2.1198	2.3925	0.8245	0.3014	1.6417	0.9924	1.6271	0.8626	0.7819	3.7874	3.565	1.0108	0.947	1.1381	0.9043	0.7462	0.3014	0.3014	0.4352	0.8575	0.9526	2.6097	1.0523
1355	1-linoleoylglycerophosphocholine (18:2n6)	Lipid	Lysolipid	34419	LC/MS Pos	100001395	5574	520.4		11988421	10160888	C04100		0.433	0.6661	0.4381	1.4826	1.3746	2.008	0.6457	1.0698	0.912	0.5601	0.7653	0.3781	1.8796	2.2141	1.9819	1.9037	0.458	1.098	1.2156	1.3616	1.5657	1.4718	2.3041	2.5506	1.0305	0.5984	1.3608	0.7947	1	0.0523	0.0948	0.8346	0.6579	1.1279	1.5959	1.171
1391	1-linoleoylglycerophosphoethanolamine*	Lipid	Lysolipid	36600	LC/MS Pos	100001570	5555	478.2		52925130	21403170		HMDB11507	0.4187	0.7601	0.4848	0.8584	1.0336	1.1908	0.8714	1.0708	0.7958	1	1.1998	0.3945	1.6878	1.9966	2.0232	2.5822	0.9664	0.8595	1.2488	2.161	1.3677	1.3242	2.3472	2.463	0.9839	0.6844	1.642	0.5095	1.2329	0.259	0.259	1.0353	0.3552	1.4478	1.7161	0.6959
1348	1-margaroylglycerophosphocholine (17:0)	Lipid	Lysolipid	33957	LC/MS Pos	100001264	5750	510.4	50930-23-9	24779463		C04230	HMDB12108	0.605	0.5639	0.4313	1.1113	0.3604	1.4188	0.7006	0.3958	1.4148	1.2972	0.7846	0.1469	1.9065	2.1426	1.1814	1	0.2825	2.6913	0.6603	0.704	1.102	0.9286	2.8506	1.6369	1.8769	0.3425	1.445	2.191	1.8694	0.1469	0.1469	0.2569	1.5533	0.9929	1.0071	0.9458
67	1-methylimidazoleacetate	Amino Acid	Histidine Metabolism	32350	LC/MS Pos	100001208	845	141.1	2625-49-2	75810	68319	C05828	HMDB02820	0.7777	1.2057	1.0723	1.0452	1.042	0.8091	1.2561	1.0313	0.5797	1.6896	0.9715	0.6893	0.958	1.1927	0.8074	0.5365	0.5416	0.6314	1.9821	1.924	1.6656	2.8829	1.0361	0.9794	2.5539	2.4093	2.5388	0.717	0.7537	0.7232	0.3505	0.422	2.9617	5.0727	4.6371	1.009
2410	1-methylurate	Xenobiotics	Xanthine Metabolism	34395	LC/MS Neg	100001400	1157	181.1	708-79-2	69726	62926	C16359	HMDB03099	0.2022	0.2022	0.7176	0.3783	0.4784	6.1351	0.3217	0.7284	0.2022	0.6488	0.5502	0.4759	0.2022	0.9514	0.2022	1.2121	1.3372	1.9737	3.2145	1.0486	1.918	2.0378	0.3867	0.6025	1.3974	0.2022	1.4486	1.3758	0.9031	0.2022	0.3162	0.2591	3.1052	3.3738	2.6464	2.0142
2416	1-methylxanthine	Xenobiotics	Xanthine Metabolism	34389	LC/MS Pos	100001405	1974	167	6136-37-4	80220	72464	C16358	HMDB10738	0.3679	0.3679	0.3679	0.3679	0.483	3.4842	0.3679	0.3679	0.3679	0.3679	0.3679	0.3679	1	0.3679	0.3679	1.0836	0.8152	1.2182	0.3679	0.3679	0.3679	0.3679	0.3679	0.3679	0.3679	0.9436	0.3679	0.3679	0.3679	0.3679	0.3679	0.8738	0.3679	0.3679	0.3679	0.3679
1339	1-myristoylglycerophosphocholine (14:0)	Lipid	Lysolipid	45453	LC/MS Pos	100001383	5481	468.3	20559-16-4	460604	405289	C04230	HMDB10379	0.5797	0.6752	0.707	1.653	1.4443	4.2547	0.8551	0.8286	0.5881	1.1338	0.8909	0.4565	2.4808	2.0516	2.5619	1.211	0.6653	2.0938	0.537	1.0053	0.871	1.0516	2.8629	3.589	0.5671	0.7621	0.9945	1.0328	1.1026	0.3997	0.3997	0.9824	0.9793	0.8095	1	0.659
1451	1-oleoylglycerol (1-monoolein)	Lipid	Monoacylglycerol	21184	GC/MS	100000924	2181.2	397.4	111-03-5	5283468	4446588		HMDB11567	0.1462	0.4621	0.1187	0.3266	0.9491	0.3642	0.2526	0.1228	0.1201	1.2295	2.9775	1.0385	0.9797	0.5151	0.5587	3.7457	2.519	1.8075	3.6251	8.2057	2.3032	1.2159	1.0868	0.8402	0.9132	1.9678	1.0891	0.4214	3.6079	0.5582	0.4673	1.0273	1.9164	3.0464	2.5403	0.8191
1352	1-oleoylglycerophosphocholine (18:1)	Lipid	Lysolipid	33960	LC/MS Pos	100001272	5700	522.4	19420-56-5	16081932	17240641			0.5625	0.7137	0.4628	1.6721	1.2242	1.9642	0.6266	0.8424	0.993	1.4018	0.9524	0.4791	1.7022	1.8459	1.4147	1.3941	0.3703	1.8132	1.0593	1.2794	1.1444	1.5767	3.0847	2.7245	1.803	0.9102	1.9614	1.2246	1.0688	0.033	0.0934	0.4453	1.078	1.2617	1.0077	1
1387	1-oleoylglycerophosphoethanolamine	Lipid	Lysolipid	35628	LC/MS Neg	100001569	5928	478.3	89576-29-4	9547071	7826021		HMDB11506	0.379	1.1148	0.5614	0.7403	1.0106	0.7385	1	1.3452	0.8531	1.465	1.0117	0.374	1.3181	1.7052	1.3062	1.4409	1.9593	0.9894	1.6648	1.9592	1.9728	0.7743	1.6001	1.5868	1.0447	1.0007	1.6878	0.6786	0.7936	0.2257	0.4328	1.3765	0.9993	1.948	2.6385	0.7454
1379	1-oleoylplasmenylethanolamine*	Lipid	Lysolipid	44621	LC/MS Neg	100005372	6105.2	462.5						0.609	0.521	0.5152	1.635	0.5441	0.6791	0.9751	1.2912	0.5639	1.1761	0.6747	0.3557	1.1228	1.4842	0.8992	0.8002	0.8694	1.6387	2.1674	0.7333	1.413	0.3531	0.9737	1.1753	0.6304	0.8562	0.9996	1.7919	0.9315	0.7334	0.5943	0.4884	1.4678	1.6129	1.0004	1.2707
1346	1-palmitoleoylglycerophosphocholine (16:1)*	Lipid	Lysolipid	33230	LC/MS Pos	100001511	5524	494.3		24779461	21403152			0.2547	0.4294	0.246	2.7629	1.6681	2.7035	0.5023	0.8044	0.7486	1.1857	1.5774	0.7559	2.3061	2.1212	2.1755	2.1215	0.4627	1.9785	0.6095	1.1246	0.8629	1.0673	2.8129	2.3535	1.5032	1.4068	1.455	0.8488	0.6948	0.1843	0.1843	0.7903	0.6125	0.8217	0.9327	0.7841
1446	1-palmitoylglycerol (1-monopalmitin)	Lipid	Monoacylglycerol	21127	GC/MS	100000827	2119.5	371.3	542-44-9	14900	14201		HMDB31074	0.3069	0.458	0.3564	0.3181	1.784	0.4263	0.4176	0.23	0.1156	1.458	2.5505	0.8237	0.9289	0.4049	0.6104	5.6706	1.9693	1.471	2.1449	5.3781	1.8786	1.1625	0.9378	0.752	1.0622	1.6346	0.7663	0.6091	4.634	1.0362	0.5558	0.7993	2.7411	4.2847	2.8767	0.9211
1424	1-palmitoylglycerophosphate	Lipid	Lysolipid	34428	LC/MS Neg	100001445	5752	409.3	17618-08-5	6419701	4925335	C04036	HMDB00327	0.5652	0.7794	0.6657	0.957	0.7432	0.9776	0.8342	0.7241	0.6444	1.0577	0.8559	0.6015	1.3781	1.5602	1.0298	1.4923	1.1735	1.7451	0.9936	0.9849	1.0064	0.8768	0.9422	0.9896	0.9896	1.0104	1.0212	1.3415	0.9824	0.397	0.5532	0.7739	1.5611	1.5975	1.1726	0.624
1344	1-palmitoylglycerophosphocholine (16:0)	Lipid	Lysolipid	33955	LC/MS Pos	100001263	5671	496.4	17364-16-8	86554	78064			0.891	0.7398	0.5785	1.4911	1.0468	1.8855	0.6117	0.6058	0.6948	1.5187	1.16	0.7305	1.5219	1.4691	1.1941	1.4864	0.5196	1.6175	0.9673	1.0225	1.2802	1.275	1.7988	1.6854	1.4429	1.001	1.406	1.2945	1.3115	0.0851	0.1557	0.5006	0.999	1.2335	1.0232	0.8737
1382	1-palmitoylglycerophosphoethanolamine	Lipid	Lysolipid	35631	LC/MS Neg	100001567	5940	452.3		9547069	7826019		HMDB11503	0.6125	0.6963	0.6612	0.8384	1.1228	0.7366	0.4804	0.5299	0.3841	1.4842	0.8852	0.3902	1.1565	1.3518	1.1826	1.5999	1.6016	1.1774	0.7239	1.1329	0.5643	0.8627	1.2972	1.0374	1.0425	1.1733	0.779	1.3274	1.0336	0.5011	0.7525	0.9538	1.3311	2.0206	1.2991	0.8638
1405	1-palmitoylglycerophosphoinositol*	Lipid	Lysolipid	35305	LC/MS Neg	100001655	5573	571.3						0.5911	1.0237	0.7216	0.8947	1.7704	1	0.3553	0.3894	0.6681	1.5145	0.7432	0.5692	0.9758	0.3553	1.5592	1.0303	0.7961	0.9397	1.2529	0.3553	0.3553	0.3553	0.7204	0.4326	0.5224	0.9686	0.7016	1.0301	0.7879	0.7345	1.742	0.9278	1.0686	0.5548	0.9392	1
1343	1-pentadecanoylglycerophosphocholine (15:0)*	Lipid	Lysolipid	37418	LC/MS Pos	100002173	5563	482.3						0.5156	0.3981	0.5029	0.9381	1.086	3.1084	0.5257	0.5764	0.7871	1.0783	0.6815	0.3286	1.5995	1.5479	1.312	2.6458	0.7047	2.3821	0.4806	0.6022	0.7581	1.6672	1.4239	1.099	1	1.0114	0.7438	1.2895	1.4005	0.3286	0.3286	0.6618	1.0542	0.8215	0.7378	1
1449	1-stearoylglycerol (1-monostearin)	Lipid	Monoacylglycerol	21188	GC/MS	100000932	2186.6	399.4	123-94-4;31566-31-1	24699	23095	D01947	HMDB31075	0.5123	0.6362	0.8042	0.5698	1.7377	0.5902	0.5776	0.552	0.4006	1.2659	1.3376	0.5437	0.8035	0.5816	0.7394	1.7812	1.0375	1.2945	1.5829	3.4868	1.7839	0.6523	0.7661	0.9776	1.0342	1.1626	1.0224	1.1554	1.7817	1.318	0.9625	0.8773	1.774	2.1159	1.8579	0.8047
1350	1-stearoylglycerophosphocholine (18:0)	Lipid	Lysolipid	33961	LC/MS Pos	100001271	5844	524.4	19420-57-6	497299	435389			0.4276	0.4912	0.504	1.3427	0.7187	1.7441	0.8628	0.7024	1.4144	2.4613	0.9419	0.5419	1.7831	1.3094	1.2905	1.6866	0.3927	2.115	0.9618	1.3116	1.0853	0.9704	2.7537	2.4392	2.0217	0.5366	2.2043	1.0562	1.2188	0.0175	0.1246	0.3136	1.0181	1.5412	0.9924	1.1645
1385	1-stearoylglycerophosphoethanolamine	Lipid	Lysolipid	34416	LC/MS Neg	100001461	6200	480.4	69747-55-3	9547068	7826018		HMDB11130	0.5891	0.6865	0.5241	0.9905	0.8817	0.7056	0.5065	0.356	0.3867	1.054	0.702	0.3662	0.916	1.2031	1.0667	1.3826	1.2339	1.3722	1.0093	1.1039	0.8557	0.5802	0.9664	0.9338	0.9904	1.231	0.8561	1.1235	1.1182	0.7222	0.7555	1.2933	1.6929	2.519	1.502	0.8988
1408	1-stearoylglycerophosphoinositol	Lipid	Lysolipid	19324	LC/MS Neg	100000656	5800	599.4	796963-93-4		21403067			1.6103	1.4754	0.8029	1.3893	1.7052	0.79	0.3669	0.2867	0.1903	1.6527	0.9592	0.7548	0.9951	0.7234	0.7667	1.0049	0.7085	1.4219	1.0466	0.5308	1.0164	0.2517	0.2431	0.4308	0.7777	1.0799	0.4388	1.5061	1	1.311	0.6456	0.8776	2.0662	0.8193	0.7792	1.0893
955	10-heptadecenoate (17:1n7)	Lipid	Long Chain Fatty Acid	33971	LC/MS Neg	100001278	5558	267.3	29743-97-3	5312435	4471860			0.4282	0.2896	0.4678	0.1692	1.9069	0.3943	0.5108	0.4801	1.1345	1.3122	1.7296	0.6651	1.1313	0.8687	0.7139	3.4471	2.08	0.539	4.4982	3.8091	4.8888	1.5329	0.9536	0.8665	0.9643	0.9151	2.6537	0.7517	1.3843	1.5061	0.7462	0.1849	0.801	2.0202	1.4779	1.0679
965	10-nonadecenoate (19:1n9)	Lipid	Long Chain Fatty Acid	33972	LC/MS Neg	100001277	5775	295.4	73033-09-7	5312513	4471938		HMDB13622	1.2626	0.5137	0.7765	0.2056	1.5208	0.339	0.8282	0.5225	1.4843	1.5711	1.8256	1.1758	0.9958	0.6611	0.434	2.4418	1.3375	0.3595	3.2724	2.5521	3.4837	1.492	0.8885	0.7592	1.0113	0.819	2.0161	0.9507	1.7829	1.2444	0.6238	0.1928	0.7947	2.19	1.2592	1.2526
944	10-undecenoate (11:1n1)	Lipid	Medium Chain Fatty Acid	32497	LC/MS Neg	100001197	5086	183.3	1333-28-4		10771160			1.7196	1.2586	1.7203	0.3519	1.369	1.3164	1.2156	0.899	1.7227	1.194	0.5225	1	0.9181	0.5294	0.5169	0.8687	1.3175	1.1983	1.4745	1.9087	1.1462	2.4079	1.354	1.0653	0.6184	0.5507	0.4282	1.7301	0.9878	1.0819	1.1234	0.3112	1.0072	0.9855	0.531	1.0095
1279	12-HETE	Lipid	Eicosanoid	37536	LC/MS Neg	100002167	5295	319.3	73837-14-6	5312983	21509475		HMDB06111	1.0998	0.1117	0.2127	0.8027	0.1936	0.0664	0.1594	0.3816	0.1482	1.172	2.531	2.4911	0.768	1.1466	0.5269	1.2256	0.1869	1.0814	3.6127	0.4008	1.2436	0.623	0.8264	0.5345	0.6924	0.5331	1.0709	0.6543	0.9642	0.4527	1	0.0664	0.4355	2.4538	1.0243	0.9346
1204	13-HODE + 9-HODE	Lipid	Fatty Acid, Monohydroxy	37752	LC/MS Neg	100002196	5270	295.2						0.5873	0.5119	0.3045	0.4284	0.7929	0.2066	1	0.8152	1.0074	1.0192	0.5272	0.2066	0.5592	0.361	0.3053	2.357	0.7213	1	9.4259	1.9415	3.9799	0.3461	0.4386	0.4608	0.5043	0.5752	2.0923	1.465	0.9915	1.1657	0.8368	0.2084	1.0725	1.4688	2.1746	1.1957
1039	13-methylmyristic acid	Lipid	Fatty Acid, Branched	38293	LC/MS Neg	100002344	5498	241.3	2485-71-4	151014	133106			0.5819	0.4938	0.4581	0.8712	1.3592	0.6597	1.8048	0.8529	1.3244	1.013	1.1275	0.5194	1.1415	0.8664	1.0011	2.8507	1.494	0.6448	3.4083	2.2859	2.5323	1.1805	1.0187	0.9813	0.534	0.5434	1.3076	1.0724	1.1092	1.6409	0.8013	0.6726	0.5518	1.8785	1.4713	1.3219
1280	15-HETE	Lipid	Eicosanoid	37538	LC/MS Neg	100000565	5271	319.3	54845-95-3	5280724	4444307	C04742	HMDB02110	0.9673	0.2777	0.1798	0.7079	0.1798	0.1798	0.1798	0.1798	0.1798	0.7202	0.5972	0.1798	0.1798	0.1798	0.2246	0.6745	0.2477	1.5287	3.769	0.4527	1.6701	0.1798	0.3013	0.1798	0.5138	1.0121	0.6493	1.9708	0.9424	0.7831	0.9258	0.1798	0.9879	0.9777	0.3295	1.0576
1042	15-methylpalmitate (isobar with 2-methylpalmitate)	Lipid	Fatty Acid, Branched	38768	LC/MS Neg	100002945	5698	269.4						0.8073	0.4916	0.5841	0.4099	1.1615	0.5527	1.0541	0.5451	1.2883	1.2401	1.2124	0.6404	1.0122	0.9253	0.6831	1.9032	1.442	0.6226	2.3513	1.6523	2.6556	1.3309	0.9733	1.0399	0.598	0.6967	1.396	0.9344	1.3377	1.3202	0.7578	0.4137	0.9044	2.0914	1.6468	1.2431
1045	17-methylstearate	Lipid	Fatty Acid, Branched	38296	LC/MS Neg	100002356	5987	297.4	2724-59-6	3083779	2340933			1.5064	0.6637	1.1179	0.5195	1.357	0.3168	1.5724	0.765	1.6904	1.621	0.992	0.9347	1.2748	0.9653	0.888	0.8159	1.3218	0.6087	1.3591	1.117	1.5826	0.9928	0.8312	0.6167	0.7682	0.7489	1.3464	0.7457	1.1429	1.1752	0.5914	0.3761	0.9376	1.7096	1.4405	1.3696
2516	2,3-dihydroxyisovalerate	Xenobiotics	Food Component/Plant	38276	GC/MS	100002417	1422	131	1756-18-9	677	657	C04039	HMDB12141	0.5331	0.5331	0.5331	0.6914	0.6882	0.6762	0.5331	0.5331	0.5331	0.5331	0.5331	0.5331	0.8084	0.7312	1.176	1.0317	0.5331	0.5331	0.5331	0.5331	0.5331	2.0579	1.0059	0.6314	0.5331	0.9941	1.2835	0.5331	0.5331	2.0532	0.7036	0.5331	0.5331	1.7471	1.8933	0.5331
75	2-aminoadipate	Amino Acid	Lysine Metabolism	6146	LC/MS Pos	381	794	162.1	542-32-5;1118-90-7	469	456	C00956	HMDB00510	0.7267	0.74	0.6413	0.4402	0.4735	1.2391	0.9708	0.4111	0.8222	2.5356	1.3333	1.3211	1.1383	0.9861	1.1219	1.0476	0.9499	0.6841	0.9392	1.0602	0.829	1.0875	0.6465	0.2915	0.8807	0.6292	0.7624	1	1.004	1.4126	1.0139	0.7097	0.7037	0.9171	2.2528	1.1591
283	2-aminobutyrate	Amino Acid	Methionine, Cysteine, SAM and Taurine Metabolism	32309	GC/MS	1128	1537.5	246.2	1492-24-6	439691	388757	C02261	HMDB00650	1.1103	0.9892	0.8267	0.5987	0.3157	1.4796	1.4079	1.0107	0.8789	1.4347	0.9229	1.0324	1.1672	1.2584	0.995	1.2642	1.3219	0.8639	0.628	0.8498	1.023	2.1194	0.9283	1.1458	1.3473	0.4744	0.5643	1.3366	1.7317	0.6898	2.2009	0.4089	0.4929	0.9187	0.6477	1.3331
1107	2-aminoheptanoate	Lipid	Fatty Acid, Amino	43761	LC/MS Pos	100004542	2524.2	146.2	1115-90-8	227939	198338			1.7445	1.9104	2.3318	0.2055	0.3959	0.8915	0.4231	0.4661	0.5073	1.3512	1.3475	0.7779	1.191	1.4571	1.1275	1.9956	0.9357	1.1148	8.3917	7.8347	6.5398	0.3956	1.2761	1.4604	0.5188	0.6738	0.6731	0.4938	1	0.8398	0.8711	1.0643	0.8106	0.8012	0.9474	0.7867
1112	2-aminooctanoate	Lipid	Fatty Acid, Amino	43343	LC/MS Pos	100004227	3384	160.1	644-90-6	69522	62727		HMDB00991	1.7134	1.7916	1.2907	0.6825	0.9727	1.2334	1.3325	1.4957	1.358	0.448	0.4767	0.5324	1.2144	1.4536	1.0124	0.7029	0.8094	0.9881	1.0035	1.0032	1.203	0.5453	1.0678	1.0359	0.2918	0.2957	0.2727	0.8112	0.468	0.9985	1.0015	1.6474	0.9641	1.0458	1.2374	2.798
1457	2-arachidonoyl glycerol	Lipid	Monoacylglycerol	19266	LC/MS Neg	100000584	5955	303.3	53847-30-6	5282280	4445451	C13856	HMDB04666	0.3778	0.7292	0.2826	0.5821	0.8357	0.6245	0.2826	0.3817	1.0842	0.7312	1.2947	1.1267	0.6675	0.2826	0.2826	0.9935	1.0065	0.2826	0.8526	1.207	1.0434	1.2859	0.6051	0.8234	0.9896	1.6668	1.1552	0.7414	2.1382	0.546	1.1447	0.2826	2.214	1.4054	1.4143	0.2826
1367	2-arachidonoylglycerophosphocholine*	Lipid	Lysolipid	35256	LC/MS Pos	100001554	5524	544.3			21403158			0.7764	0.4925	0.408	1.6544	1.7253	1.6361	0.7283	0.8825	0.4178	1.2362	1.5098	0.6927	1.8783	1.6952	0.9848	0.8348	0.441	0.9488	0.9941	1.3651	1.025	1.7383	2.2234	2.1723	1.5112	1.1762	1.5613	0.6614	0.8505	0.1582	0.3445	0.8916	1.0198	1.1009	1.4623	1.3893
1396	2-arachidonoylglycerophosphoethanolamine*	Lipid	Lysolipid	32815	LC/MS Neg	100001674	5674	500.3						0.309	0.3571	0.8845	0.4671	0.6393	0.5359	0.2062	1.5625	0.0928	1.0737	1	0.2742	2.421	2.9066	1.4096	3.3033	4.0307	1.109	5.2155	18.2105	7.8144	2.0783	1.01	1.2553	0.7125	0.6406	6.8361	1.2746	0.8386	0.3563	2.2314	0.8146	0.6634	2.0438	1.233	0.0928
1417	2-arachidonoylglycerophosphoinositol*	Lipid	Lysolipid	38077	LC/MS Neg	100002470	5456	619.3						0.6408	0.8596	0.5743	0.4666	1	0.2569	0.2569	0.2569	0.2569	1.4056	1.4013	1.0454	1.207	0.7713	1.2878	1.5529	1.4137	0.7876	3.8055	3.46	5.0252	1.038	1.1428	0.7566	1.0024	0.2569	1.945	1.4562	0.7427	1.0081	0.7534	1.3643	0.7977	1.7192	1.2636	0.6373
1374	2-docosahexaenoylglycerophosphocholine*	Lipid	Lysolipid	35883	LC/MS Pos	100001565	5507	568.3			21403168			1.0426	0.2491	0.649	0.7274	1.485	1.3992	0.3402	0.2491	0.2491	0.7207	0.5722	0.2491	1.0856	1.2997	1.3852	0.2491	0.2491	0.2491	0.9144	2.273	1.5738	1.2241	1.3495	1.6075	1.2902	0.7046	1.2658	1.2792	0.9587	0.2491	0.2491	0.3354	1.0447	0.7571	0.7641	0.9815
1398	2-docosahexaenoylglycerophosphoethanolamine*	Lipid	Lysolipid	34258	LC/MS Neg	100002061	5600	524.3						0.2388	0.395	1.1606	0.4994	0.4639	0.6739	0.2014	0.8065	0.407	1.6785	1.6326	0.6345	1	2.1039	1.1928	1.7152	3.4096	0.6886	4.9268	32.9468	6.8244	1.8262	0.9755	1.383	0.857	0.9044	6.0846	1.9494	1.9617	0.2014	1.1058	0.711	0.9705	2.6454	1.475	0.2014
3060	2-ethylhexanoate (isobar with 2-propylpentanoate)	Xenobiotics	Chemical	35490	LC/MS Neg	100002977	3909	143.1						0.7794	1.0784	1.1399	1.4142	1.6896	0.942	1.812	0.6415	1.1184	2.3362	0.5058	0.7074	1.2505	1.2147	0.7109	7.9502	1.4114	0.8961	0.7162	1.3023	0.9866	1.0112	0.8511	0.8159	0.8942	0.8308	1.0307	0.583	1.8929	0.8795	1.0329	0.9289	1.6849	0.9211	0.7134	1.3562
255	2-hydroxy-3-methylvalerate	Amino Acid	Leucine, Isoleucine and Valine Metabolism	36746	LC/MS Neg	100001541	1787	131.1	488-15-3	164623	144317		HMDB00317	1.2726	3.3693	1.3333	0.386	0.9055	1	5.2475	2.7679	1.1038	3.721	1.6961	1.6088	0.386	0.5744	0.386	0.5444	0.801	0.5768	1.1489	0.7149	1.4161	1.0065	0.386	0.5385	0.7369	0.386	0.386	0.386	0.386	4.0434	1.9168	2.4611	0.8972	1.512	2.5752	0.386
2774	2-hydroxyacetaminophen sulfate*	Xenobiotics	Drug	33173	LC/MS Neg	100001791	1703	246.1						1.7767	2.6052	1.8425	0.0455	0.0455	0.0455	0.0455	0.0455	0.0455	0.0455	0.0455	0.0455	0.0455	0.0455	0.0455	0.0455	0.0455	0.0455	10.7104	1	0.1763	0.0455	0.0455	0.0455	0.2978	0.0455	1	4.4992	3.0933	0.0455	0.453	0.0455	2.5914	2.787	0.0695	0.0777
284	2-hydroxybutyrate (AHB)	Amino Acid	Methionine, Cysteine, SAM and Taurine Metabolism	21044	GC/MS	100000933	1169.4	131	3347-90-8	440864	389701	C05984	HMDB00008	1.6244	1.0263	0.9737	0.4603	1.3296	0.4937	2.0657	0.7384	1	3.1305	1.5871	1.9978	1.265	0.7959	0.7874	1.0041	1.1274	0.6325	0.9519	1.0933	0.9959	1.363	0.504	0.3543	1.1238	0.5118	0.4677	1.388	1.1578	3.9445	2.4998	0.5137	0.3846	0.4928	0.7379	1.8857
1178	2-hydroxydecanoate	Lipid	Fatty Acid, Monohydroxy	42489	LC/MS Neg	100004089	4826	187.2	5393-81-7	21488	20195			2.37	7.0698	2.4002	0.5645	1.6158	0.9819	3.7579	2.6099	3.9708	0.5493	0.7966	0.4559	1.1012	1.0181	0.9133	0.3133	1.3107	1.6583	1.0706	1.276	1.0392	1.3634	0.3674	0.5961	0.4812	0.5935	0.6575	0.953	0.5171	0.525	0.6389	1.26	3.0741	0.7269	3.4453	1.2269
1054	2-hydroxyglutarate	Lipid	Fatty Acid, Dicarboxylate	37253	GC/MS	100002070	1576	247	40951-21-1	43	42	C02630	HMDB00606	1.1667	1.3156	0.9854	0.9299	1.4422	0.6871	1.2529	0.5046	0.5454	1.4849	0.9983	0.4624	0.8271	1.431	0.4332	0.8701	0.8363	1.5469	5.0366	1.265	2.1351	0.6962	1.0041	1.1491	0.6778	1.55	0.7658	1.0241	0.3461	4.4909	0.7598	0.4257	0.6308	0.9959	0.767	1.7783
2353	2-hydroxyhippurate (salicylurate)	Xenobiotics	Benzoate Metabolism	18281	LC/MS Neg	1869	2252	194.1	487-54-7	10253	9835	C07588	HMDB00840	4.7629	0.2609	2.1677	0.6185	0.6207	67.3167	5.6247	0.4304	1.1526	0.0668	0.0668	0.0668	0.7212	0.5671	0.9352	0.0668	0.0668	0.0668	0.0668	0.0668	74.226	9.8087	2.5587	4.0274	0.0668	0.0668	0.361	0.0668	0.0668	0.0668	1.5327	0.0668	0.2603	0.1876	0.6535	0.0668
2785	2-hydroxyibuprofen	Xenobiotics	Drug	43330	LC/MS Pos	100004169	4470.7	240.1	51146-55-5					0.0531	0.0531	0.0531	0.0531	0.0531	0.0531	0.3594	0.0531	0.0531	7.9643	0.5229	0.2706	0.0531	0.0531	0.0531	0.0531	0.0531	0.0531	12.4612	2.3382	0.1832	0.0531	0.0531	0.0531	0.0531	0.2179	0.0531	0.0531	0.0531	0.0531	0.0531	0.0531	0.0531	0.0531	0.0531	0.2255
3063	2-hydroxyisobutyrate	Xenobiotics	Chemical	22030	GC/MS	100000748	1107.5	130.9	594-61-6	11671	11181		HMDB00729	1.4355	2.8921	2.9574	0.8391	1.6417	0.6869	0.8397	0.7875	0.5141	1.0729	0.9048	0.622	1.1385	1.3087	1.013	0.4237	0.5641	0.5705	0.648	0.4984	0.6784	4.467	1.1696	0.6164	2.4251	1.9173	2.1705	1.3115	0.6809	0.4538	0.4606	0.669	1.2588	1.1644	0.6635	1.0408
1180	2-hydroxypalmitate	Lipid	Fatty Acid, Monohydroxy	35675	LC/MS Neg	100001579	5508	271.3	764-67-0	92836	83805		HMDB31057	1.2787	1.2678	1.2139	2.9819	2.2025	0.7798	1.3865	0.8026	1.2882	1.031	0.8942	0.8877	2.1868	1.5287	0.9901	0.5835	1.0252	1.0099	0.6633	0.6941	0.3112	1.3015	0.7545	0.6711	1.1891	0.9796	0.7499	1.5461	0.8913	1.5299	0.8973	0.7288	1.4399	0.7951	0.9126	1.6038
1181	2-hydroxystearate	Lipid	Fatty Acid, Monohydroxy	17945	LC/MS Neg	1239	5705	299.4	629-22-1	69417	62625	C03045		1.2927	1.0129	1.0222	2.1342	1.571	0.808	1.3451	0.6598	0.9408	1.1949	0.8704	0.7675	1.6652	1.0579	1.1345	0.6141	0.7687	1.0401	0.5016	0.584	0.3743	1.3361	0.6302	0.6558	0.9457	1.0685	0.5536	1.5509	0.9862	1.4951	1.0164	0.9836	1.2996	0.8768	0.991	2.1956
1454	2-linoleoylglycerol (2-monolinolein)	Lipid	Monoacylglycerol	32506	LC/MS Neg	100000987	5988	279.3	3443-82-1	5365676	4517636		HMDB11538	0.2603	1.044	0.2365	0.2642	0.7694	0.4595	0.5729	0.2791	0.121	0.8189	1.63	1.3389	0.6855	1	0.6343	1.8719	4.0416	0.7072	4.1025	3.835	1.3369	2.4506	0.956	0.9139	0.955	2.3419	1.4209	0.1841	2.8233	0.4194	0.3261	1.294	1.9446	2.8558	3.2913	1.1041
1356	2-linoleoylglycerophosphocholine*	Lipid	Lysolipid	35257	LC/MS Pos	100001557	5544	520.4			21403160			0.775	0.7028	0.4256	2.2536	2.0096	0.1837	1.0165	1.0577	0.7905	0.5019	0.7754	0.4917	2.9733	2.8964	2.9747	1.8165	0.6916	1.0389	0.8387	1.511	1.4354	1.7122	2.9661	2.7634	1.1727	0.5952	1.1348	0.8626	0.7419	0.1837	0.3103	0.901	0.8399	0.9181	1.3643	1.3184
1392	2-linoleoylglycerophosphoethanolamine*	Lipid	Lysolipid	34666	LC/MS Pos	100001776	5541	478.3						0.8717	0.8977	0.5559	1.3638	1.0531	1.3574	1.3189	1.1714	1.2804	0.2582	0.3231	0.2577	2.0225	2.0855	2.0111	1.3867	0.6965	0.9676	0.8042	1.0978	1.1496	1.03	1.9715	2.4325	1	0.6914	1.0177	0.7027	0.8604	0.2577	0.3607	1.0324	0.473	1.1065	1.838	1.5094
2775	2-methoxyacetaminophen sulfate*	Xenobiotics	Drug	33178	LC/MS Neg	100001793	1977	260.1						2.2172	2.2722	1.1644	0.0571	0.0571	0.0571	0.0571	0.0571	0.0571	0.0571	0.0571	0.0571	0.0571	0.0571	0.0571	0.0571	0.0571	0.0571	12.3014	0.5369	0.0571	0.0571	0.0571	0.0571	0.2226	0.0571	0.8356	2.154	1.0764	0.0571	1.093	0.0571	1.5519	3.4498	0.0571	0.0571
1340	2-myristoylglycerophosphocholine*	Lipid	Lysolipid	35626	LC/MS Pos	100001563	5450	468.3			21403166			0.5155	0.5155	0.5155	0.9614	0.5155	1.2693	0.5155	0.5155	0.5155	0.5155	0.5155	0.5155	1.0716	0.5155	1.0235	0.5155	0.5155	1.8392	0.5155	0.6945	0.5155	0.9751	1.3869	1.7133	0.5155	0.567	1.6704	0.5155	0.5155	0.5155	0.5155	0.9765	0.7917	0.5155	0.5155	0.5155
1354	2-oleoylglycerophosphocholine*	Lipid	Lysolipid	35254	LC/MS Pos	100001556	5640	522.4			21403159			0.9344	0.9575	0.6395	1.6392	1.4778	2.0985	0.1065	0.6792	0.751	1.1362	1.0551	0.7748	1.9946	1.7157	1.7354	1.0897	0.4338	1.4639	0.9594	1.1443	1.2944	1.4685	2.8131	2.8341	1.811	1.2852	1.4996	0.746	1.0336	0.1065	0.2155	0.616	0.8903	1.0425	0.956	1.2049
1388	2-oleoylglycerophosphoethanolamine*	Lipid	Lysolipid	35687	LC/MS Neg	100001651	5848	478.3						0.4709	1	0.7044	0.7874	1.0868	0.9132	0.786	1.2981	0.8194	1.3239	1	0.5634	1.5762	2.0032	1.4937	1.7005	2.0481	0.779	2.1864	2.0659	2.2814	0.742	1.8814	1.7707	1.1355	0.7571	1.9195	0.6225	0.5821	0.2948	0.5089	1.4996	0.8491	1.5948	2.6685	0.5897
1347	2-palmitoleoylglycerophosphocholine*	Lipid	Lysolipid	35819	LC/MS Pos	100001561	5482	494.3			21403164			0.3134	0.5193	0.3134	1.3512	1.5169	0.9524	0.3134	0.6652	0.3134	0.3134	0.789	0.3134	1.7564	0.7812	1.3253	0.8563	0.3134	0.3134	0.3134	1.0476	0.3134	0.7953	0.9665	1.2276	0.3134	1.0335	1.0374	0.3134	0.3134	0.3134	0.3134	0.3134	0.3134	0.3134	0.3134	0.3134
1447	2-palmitoylglycerol (2-monopalmitin)	Lipid	Monoacylglycerol	33419	LC/MS Neg	100001048	6112.6	255.4	23470-00-0	123409	110006		HMDB11533	0.1974	0.3177	0.1759	0.395	0.3249	0.3015	0.7304	0.2458	0.1759	1.5999	2.1391	1.0067	0.5664	0.6089	0.3523	3.8628	3.381	0.8431	2.2091	3.5891	0.5689	1.3731	0.603	1.2098	1.226	1.1505	0.5674	0.2376	2.912	1.4141	0.2961	1.2827	1.9909	3.3831	1.8905	1.1597
1345	2-palmitoylglycerophosphocholine*	Lipid	Lysolipid	35253	LC/MS Pos	100001562	5604	496.3		15061532	21403165			0.8525	0.6435	0.3865	1.5859	1.3001	2.5104	0.5182	0.6074	0.6661	1.8407	1.5088	0.5828	2.1853	2.2812	1.571	2.1172	0.3835	2.0738	0.9869	0.9173	1.4844	1.2857	2.6811	2.5199	1.7651	1.2659	1.2778	1.5299	1.3561	0.0699	0.1644	0.5331	0.8448	1.2648	0.9274	0.8771
1383	2-palmitoylglycerophosphoethanolamine*	Lipid	Lysolipid	35688	LC/MS Neg	100001652	5790	452.3						0.504	0.582	0.7457	0.593	0.9176	0.7259	0.4092	0.6621	0.3247	1.2746	0.6851	0.3429	1.0018	1.3489	1.1575	1.2942	1.7878	1.1329	0.8191	1.275	0.6767	0.9923	1.486	1.0077	1.1241	0.8484	0.885	1.3702	1.0792	0.412	0.9982	0.8908	1.298	2.5721	1.0974	0.8479
1351	2-stearoylglycerophosphocholine*	Lipid	Lysolipid	35255	LC/MS Pos	100001555	5780	524.4		10208382	8383879			0.4322	0.6685	0.2699	1.6006	0.5775	1.4178	0.7022	0.4758	1.4353	1.8834	0.9288	0.6677	1.9415	1.7919	1.0301	1.0164	0.1381	2.3545	0.5985	0.7563	1.0858	0.56	2.8938	2.4865	2.2548	1.4242	1.2479	1.9176	1.3948	0.1351	0.1351	0.2717	0.9947	1.6497	1.0053	0.8915
1409	2-stearoylglycerophosphoinositol*	Lipid	Lysolipid	39223	LC/MS Neg	100003008	5725	599.4						1.2234	1.335	0.7955	1.0189	1.4904	0.7352	0.2616	0.2616	0.2616	1.6054	0.9368	0.8216	0.6467	0.2616	0.5641	1.2303	0.2616	0.924	0.2616	0.2616	2.375	0.2616	0.2616	0.2616	0.6546	0.7713	0.2616	1.3265	1.2959	0.2616	0.3971	1.0541	0.2616	0.2616	0.2616	1.032
116	3-(4-hydroxyphenyl)lactate	Amino Acid	Phenylalanine and Tyrosine Metabolism	32197	LC/MS Neg	240	1395	181.1	6482-98-0	9378	9010	C03672	HMDB00755	1.9265	2.065	1.3004	1.5632	1.9041	1.1466	2.6606	1.6794	1.8348	2.2774	1.3368	1.2783	1.1708	1.0232	1.0257	0.6278	0.7667	0.4294	0.7256	0.7315	0.9768	1.8246	0.9773	0.7823	0.9204	0.8944	0.8733	0.6307	0.6729	0.8051	0.7943	0.7296	0.8578	1.1622	1.2563	1.3868
2776	3-(cystein-S-yl)acetaminophen*	Xenobiotics	Drug	34365	LC/MS Pos	100001797	1960	271.2		5233914	4403253			1.0741	1.4944	1.3665	0.0309	0.0939	0.0309	0.0309	0.0309	0.0309	0.0309	0.0309	0.0309	0.0309	0.0309	0.0309	0.0309	0.0309	0.0309	12.0047	0.4557	0.0309	0.0309	0.0309	0.0309	0.3766	0.0497	1.472	4.3724	2.9005	0.0309	1.5865	0.0309	1.9571	1.937	0.0804	0.1433
2777	3-(N-acetyl-L-cystein-S-yl) acetaminophen*	Xenobiotics	Drug	18299	LC/MS Pos	2048	2622	313.1	52372-86-8	83967	75765			1.6135	2.2178	1.7702	0.1524	0.1524	0.1524	0.1524	0.1524	0.1524	0.1524	0.1524	0.1524	0.1524	0.1524	0.1524	0.1524	0.1524	0.1524	7.0613	0.3722	0.1524	0.1524	0.1524	0.1524	0.3	0.3742	1.361	1.6399	1.6495	0.1524	0.8873	0.1524	6.5778	11.2445	0.2117	0.1524
2246	3-aminoisobutyrate	Nucleotide	Pyrimidine Metabolism, Thymine containing	42558	GC/MS	1114	1583.7	348.1	10569-72-9;214139-20-5	64956	58481	C05145	HMDB03911	2.2287	1.8602	2.351	2.2025	0.7489	1.0499	1	0.8795	1.0275	1.0676	1.0068	0.8811	1.1883	0.7904	0.8682	1.1749	0.9807	1.5981	1.0193	1.818	1.2348	18.3912	2.3536	2.7999	0.2383	0.1504	0.1504	0.4839	1.247	0.1504	0.1988	0.1504	1.2556	1.7475	0.6318	1.7542
1076	3-carboxy-4-methyl-5-propyl-2-furanpropanoate (CMPF)	Lipid	Fatty Acid, Dicarboxylate	31787	LC/MS Neg	100001178	2815	239.1	86879-39-2	123979	110498		HMDB61112	1.1335	1.2474	1.1588	0.7786	0.8504	1.6792	0.3249	0.3221	0.2749	2.9376	2.849	2.2714	1.5389	1.6889	1.7405	0.758	0.7287	0.7513	4.3256	4.5584	3.5624	1.5074	1.1017	0.9119	0.6715	0.712	0.6242	9.2217	5.6868	0.478	0.3364	0.2973	5.1291	5.072	4.3159	0.577
1169	3-dehydrocarnitine*	Lipid	Carnitine Metabolism	32654	LC/MS Pos	100001508	1020	160.2	10457-99-5	6991982	5360148	C02636	HMDB12154	1.3888	1.5278	1.6971	0.9631	1.141	0.7903	1	0.9505	0.8759	0.6437	0.5407	0.6011	0.7718	1.0604	0.9896	0.9541	1.0104	0.939	0.6125	0.7861	0.8344	2.0455	1.0575	1.0522	0.9202	0.9372	0.9907	0.6363	0.6875	1.3593	1.5576	1.8174	1.2757	1.75	1.4527	1.0619
2392	3-ethylphenylsulfate*	Xenobiotics	Benzoate Metabolism	36848	LC/MS Neg	100001808	3490	201				C14386		1.6576	0.4919	0.9092	0.4908	1.1756	0.7767	0.2223	0.9365	0.6871	1.4263	1.0227	0.9183	0.5748	1.0213	0.7405	0.4969	0.2223	0.2223	1.5992	0.5251	2.2345	0.7648	0.8814	1.1784	0.5814	0.3817	1.2867	0.2223	0.3642	1.8859	1.1029	0.5352	1	2.0571	1.2344	0.7827
256	3-hydroxy-2-ethylpropionate	Amino Acid	Leucine, Isoleucine and Valine Metabolism	32397	GC/MS	100001170	1269	247.1	4374-62-3	188979	164207		HMDB00396	1.661	1.7763	1.386	0.4809	1.2558	0.8307	1.215	0.6645	0.5499	1.4417	1	0.3525	1.0102	0.7161	0.9898	0.6941	0.8974	0.7085	2.1466	1.7655	1.4672	1.9024	1.3069	1.0332	1.0207	0.6039	0.9589	1.1621	0.6635	1.8447	1.4278	0.6971	0.7296	0.8414	0.7542	1.1071
1173	3-hydroxybutyrate (BHBA)	Lipid	Ketone Bodies	542	GC/MS	254	1203.5	116.9	625-72-9	441	428	C01089	HMDB00357	1.9447	0.5692	1.0716	0.2908	2.8326	0.3301	1	0.3996	0.6279	26.1456	14.1489	21.7885	2.5199	0.7769	0.6022	4.1416	0.857	0.4672	6.9656	2.8177	0.4786	10.9069	0.3722	0.3471	6.7464	0.445	1.6171	5.2879	3.7641	15.3125	3.0176	0.4727	0.3017	0.3284	0.5895	8.2421
1185	3-hydroxydecanoate	Lipid	Fatty Acid, Monohydroxy	22053	LC/MS Neg	100000997	4681	187.2	5561-87-5	26612	24790		HMDB02203	2.0265	1.0436	1.8767	0.6416	1.7753	0.7065	3.5221	1	1.6154	1.0519	1.6346	0.9629	1.0554	1.0664	0.7385	0.7188	1.0261	1.0595	2.785	2.217	0.914	4.863	0.9826	1.0174	1.2856	0.5324	0.8442	0.7451	0.7906	1.6795	0.9739	0.6368	0.413	0.8556	0.8152	1.28
2354	3-hydroxyhippurate	Xenobiotics	Benzoate Metabolism	39600	LC/MS Neg	100002122	1670	194.1	1637-75-8	450268	396603		HMDB06116	0.7983	1.2017	2.7613	0.5957	0.1963	0.4207	0.1963	0.1963	0.1963	0.1963	0.1963	0.1963	6.7915	10.0924	8.8804	0.1963	0.1963	0.1963	0.1963	0.1963	2.0683	0.1963	0.1963	0.1963	0.1963	0.1963	0.1963	0.1963	0.1963	0.1963	0.4353	0.1963	0.4451	0.1963	0.1963	0.5646
264	3-hydroxyisobutyrate	Amino Acid	Leucine, Isoleucine and Valine Metabolism	1549	GC/MS	111	1205	177.11	2068-83-9	87	10140307	C06001	HMDB00336	1.6137	2.1865	1.4157	0.5356	1.0028	0.9897	2.6281	0.9083	0.9753	2.9037	2.1569	1.556	0.9946	0.8377	0.9705	0.9972	1.5567	0.5683	0.8592	0.8361	1.0354	1.1022	0.5783	0.411	1.1973	0.7853	1.2488	1.5946	0.7331	1.7528	1.3923	0.7574	0.6306	0.771	0.921	1.0782
1184	3-hydroxyoctanoate	Lipid	Fatty Acid, Monohydroxy	22001	LC/MS Neg	100000773	3463	159.2	88930-08-9	26613	24791		HMDB01954	2.047	0.9395	1.424	0.395	1.8259	0.9027	3.4298	0.8448	0.9531	1.0421	1.0927	0.7543	1.082	0.7751	0.395	0.888	0.7383	0.395	3.6187	2.6129	2.3034	3.2787	0.4466	0.5014	0.4677	0.395	1	0.7085	0.395	2.5379	0.7701	0.4642	0.395	0.395	0.4504	1.8842
1182	3-hydroxypropanoate	Lipid	Fatty Acid, Monohydroxy	42103	GC/MS	115	1187.1	177.1	503-66-2	68152	4573601	C01013	HMDB00700	1.1429	1.3619	0.8957	0.6004	1.0113	0.552	2.6442	2.6519	2.6218	1.9017	1.6021	1.8379	0.6948	0.5429	0.6227	0.6036	0.5721	0.6124	1.5822	1.0058	0.9942	0.8644	0.7416	0.5495	0.7211	0.8158	1.2482	1.2467	0.9002	1.5818	2.1155	1.4105	0.727	0.7107	1.0117	0.6933
185	3-indoxyl sulfate	Amino Acid	Tryptophan Metabolism	27672	LC/MS Neg	100000467	2258	212	2642-37-7	10258	9840		HMDB00682	1.1159	1.5406	1.1849	1.0921	1.2081	1.992	1.187	1.0095	0.8934	1.0806	0.5291	0.3311	1.6217	1.6036	1.9804	0.0132	0.4855	0.9643	1.0669	0.0818	1.9598	3.6398	0.0452	0.0266	2.3426	1.3368	2.4391	1	0.4924	0.6614	0.8688	1.0357	2.7681	1.5344	0.5655	0.842
135	3-methoxytyrosine	Amino Acid	Phenylalanine and Tyrosine Metabolism	12017	LC/MS Pos	1342	1765	212.1	300-48-1	1670	8948		HMDB01434	1.7448	1.0776	0.9217	0.9964	0.6038	1.0388	1.0758	1.1108	1.0523	0.536	0.8404	0.8537	0.9637	0.8751	1.0036	0.8519	0.8145	0.4989	1.0556	1.3268	1.2385	2.5914	1.7648	1.9504	0.6895	0.7533	0.9717	0.4841	1.4716	0.7164	0.7116	1.2355	0.9177	1.0013	0.9987	1.2247
2381	3-methyl catechol sulfate 1	Xenobiotics	Benzoate Metabolism	42494	LC/MS Neg	100004112	2779.2	203						0.6587	0.0498	4.169	0.0498	0.1429	0.4172	0.0498	0.3765	0.5987	0.0498	0.0498	0.0498	1.5893	1.4565	1.5088	0.0498	0.1987	0.0498	0.3236	0.0498	1.1783	0.0498	0.5828	0.3179	0.0498	0.0498	0.0498	0.0498	0.0498	0.3062	0.0498	0.0561	3.961	2.8114	3.0886	0.6825
261	3-methyl-2-oxobutyrate	Amino Acid	Leucine, Isoleucine and Valine Metabolism	21047	LC/MS Neg	100000936	1489	115.1	3715-29-5	49	48	C00141	HMDB00019	1.0318	1.4534	1.3009	0.8359	1.2557	1.1885	1.3692	0.8732	0.9955	1.3178	1.3372	1.6438	1.044	1.1181	1.3261	1.1187	0.9606	0.817	1.0016	1.0005	0.8494	1.9966	1.1296	0.7578	0.8203	0.4799	0.6123	0.46	1.1098	1.7207	1.0252	0.8995	0.7346	1.1594	0.9682	1.3613
249	3-methyl-2-oxovalerate	Amino Acid	Leucine, Isoleucine and Valine Metabolism	15676	LC/MS Neg	100000036	2106	129.2	51829-07-3	47	46	C00671	HMDB03736	1.1247	1.2102	1.1821	0.9741	0.9	1.3967	2.1449	1.3536	1.3633	1.2016	1	1.2242	1.1786	1.3539	1.606	1.1643	1.1259	1.0068	0.7873	0.8914	1.1043	1.5254	1.1069	0.9756	0.5235	0.5216	0.5354	0.6947	1.233	1.1864	0.9171	1.3762	0.6738	1.0964	0.9648	1.4058
231	3-methylglutarylcarnitine (C6)	Amino Acid	Leucine, Isoleucine and Valine Metabolism	37060	LC/MS Pos	100001742	1900	290.1	102673-95-0	128145	113619		HMDB00552	0.6847	0.8714	0.9313	0.6399	0.743	0.3772	0.6507	0.6779	0.8647	0.5106	0.7658	0.6863	2.5892	2.9308	2.6149	0.5923	0.7798	0.5941	2.6092	2.9994	3.6289	9.0426	0.8045	0.7358	7.4777	11.2268	10.218	0.4459	0.4117	0.2556	0.5067	0.2639	3.7151	11.1521	8.5043	1.2712
53	3-methylhistidine	Amino Acid	Histidine Metabolism	15677	GC/MS	100000042	1799.7	218.1	368-16-1	64969	58494	C01152	HMDB00479	0.1559	0.8748	0.5266	0.1559	0.804	0.2195	1.3388	1.12	0.5686	0.7442	0.1559	0.1559	1.4495	1.1838	1.5526	1.6437	0.348	0.1559	0.1559	0.7701	0.4228	1.1252	2.2009	2.6881	1.2979	0.7099	0.828	0.1559	0.1559	0.4335	0.4353	1.7893	2.7946	2.3607	2.6941	2.4834
2417	3-methylxanthine	Xenobiotics	Xanthine Metabolism	32445	LC/MS Pos	100001108	1866	167.1	1076-22-8	70639	63805	C16357	HMDB01886	2.116	2.8404	1.4507	0.4032	1.9121	1.2674	1.1036	0.4032	0.4032	0.4032	0.4032	0.4032	1.1357	0.9163	0.4032	0.4032	0.4032	0.4261	1.0837	0.4032	0.5811	0.8799	0.4032	0.6201	0.4032	1.2119	0.4032	0.972	0.4032	0.8135	0.4032	1.9671	0.4032	0.4032	0.4032	0.6774
167	3-phenylpropionate (hydrocinnamate)	Amino Acid	Phenylalanine and Tyrosine Metabolism	15749	LC/MS Neg	100000010	2830	149.1	501-52-0	107	10181339	C05629	HMDB00764	0.3715	0.3715	0.3715	1.8686	1.0017	2.4295	2.6886	1.3084	0.3715	1	0.3715	0.3715	1.2199	0.7541	1.5408	0.3715	0.3715	0.3715	0.609	0.3715	0.733	0.3715	0.3715	0.3715	0.3715	0.3715	0.3715	0.3715	0.3715	1	0.3715	0.3715	0.3715	0.3715	0.3715	0.3715
345	4-acetamidobutanoate	Amino Acid	Polyamine Metabolism	1558	LC/MS Pos	1113	1724	146.1	3025-96-5	18189	17180	C02946	HMDB03681	1.6075	1.7231	1.6659	0.8405	1.2412	0.4154	0.4585	0.5108	0.6586	0.6042	0.85	1.1599	0.752	0.9017	1.0715	0.7613	0.5054	0.9487	3.0067	2.329	3.1925	3.1931	0.6332	0.6902	2.4675	3.0763	2.6866	1.3432	0.9649	1.0513	0.628	0.7465	2.093	6.3944	4.419	1.4303
2779	4-acetamidophenol	Xenobiotics	Drug	12032	GC/MS	1383	1626.1	206	103-90-2	1983	1906	C06804	HMDB01859	4.1249	19.2669	4.2265	0.0508	0.1352	0.0508	0.0508	0.0508	0.0508	0.0508	0.0508	0.0508	0.0508	0.0508	0.0508	0.0508	0.0508	0.0508	13.7785	0.1696	0.0508	0.0508	0.0508	0.0508	0.0508	0.0508	0.3297	15.203	2.5381	0.0508	1.4264	0.1132	2.4183	0.6218	0.0508	0.2133
2778	4-acetaminophen sulfate	Xenobiotics	Drug	37475	LC/MS Neg	2049	1779	230.1	10066-90-7;32113-41-0	83939	75741	C06804	HMDB59911	5.7839	6.6444	4.6298	0.0138	0.0138	0.0138	0.0216	0.0138	0.0138	0.0138	0.0138	0.0138	0.0138	0.0138	0.0138	0.0138	0.045	0.0138	13.1324	0.9766	0.0778	0.0138	0.0398	0.0138	0.9219	0.0247	1.7443	5.3639	2.5043	0.0138	1.0234	0.066	7.5916	10.1947	0.311	0.2411
1607	4-androsten-3beta,17beta-diol disulfate 1*	Lipid	Steroid	37202	LC/MS Neg	100001992	3735	224.3		10634		C04295	HMDB03818	0.0601	0.0967	0.0997	0.5053	0.6938	0.3539	0.3105	0.3104	0.3651	11.7641	9.8094	7.6517	0.1004	0.111	0.1282	1.4581	1.4772	1.4841	0.979	1.3949	1.021	3.1591	2.3852	1.8945	0.2644	0.4741	0.4109	0.3373	0.706	1.9739	1.8536	0.6149	3.0638	6.7715	5.9431	0.6521
1608	4-androsten-3beta,17beta-diol disulfate 2*	Lipid	Steroid	37203	LC/MS Neg	100001994	4073	224.3		10634		C04295	HMDB03818	0.3013	0.3498	0.2965	1.019	1.5487	0.9525	0.4824	0.5062	0.6292	3.4945	1.9029	1.4152	0.8098	0.9382	0.981	1.4011	1.532	1.871	0.4999	0.5426	0.4121	5.5403	1.2877	1.0321	0.4724	1.3652	0.6233	0.346	0.3642	1.3585	0.6359	0.3495	3.3643	5.267	4.3362	1.2194
350	4-guanidinobutanoate	Amino Acid	Guanidino and Acetamido Metabolism	15681	LC/MS Pos	100000096	1085	146.1	463-003;463-00-3	500	486	C01035	HMDB03464	0.7931	0.9955	0.7522	0.9126	0.6631	1.0349	1.0444	0.4712	0.8464	1	0.4712	0.9667	1	1.8122	1.2435	0.8451	0.4727	0.4712	1.2393	1.1989	1.0733	0.8494	0.7153	1.0344	0.4869	1.0045	1.8552	1.1581	0.8898	1.5913	0.9892	0.5646	1.0681	0.6497	1.2263	0.7945
1175	4-hydroxybutyrate (GHB)	Lipid	Fatty Acid, Monohydroxy	34585	GC/MS	100001507	1277	233.1	502-85-2	10413	9984	C00989	HMDB00710	0.8698	1.301	0.6104	0.627	0.6877	0.456	0.7093	0.6867	0.5353	1.0591	1.3139	1.0363	0.884	0.5875	0.4959	0.5877	0.5107	1.6653	4.6145	1.0247	1.2276	1.3823	0.4177	0.6937	1.1163	1.4361	0.9801	0.8252	0.8073	3.752	1.3127	0.3986	0.7001	1.1315	0.8754	1.0659
2355	4-hydroxyhippurate	Xenobiotics	Benzoate Metabolism	35527	LC/MS Neg	100001423	1439	194	2482-25-9	151012	133104		HMDB13678	1.5752	1.8257	1.9027	0.4835	0.9588	0.8755	0.7903	0.465	0.4182	0.5592	0.3712	0.3468	1.2084	2.1881	1.3167	0.2094	0.3954	0.2094	1.4701	1.4892	5.1154	2.1081	0.4109	0.5137	0.5559	0.9581	1.1134	0.2094	0.2376	0.2422	0.2651	0.4785	1.9961	0.7223	2.6129	1.2345
102	4-hydroxyphenylacetate	Amino Acid	Phenylalanine and Tyrosine Metabolism	541	GC/MS	144	1630.6	179	156-38-7	127	3881560	C00642	HMDB00020	0.7103	0.5917	0.3028	0.3385	0.4594	0.2732	0.4729	0.2571	0.2571	0.2571	0.5563	0.3251	0.9576	1	1.1773	0.2571	0.3127	2.4181	1.4982	0.3537	7.2994	3.0873	0.2571	0.2862	1.0503	8.9858	5.3339	0.4787	1.5496	0.4568	0.3797	0.4952	5.2874	2.0464	15.2709	0.6735
115	4-hydroxyphenylpyruvate	Amino Acid	Phenylalanine and Tyrosine Metabolism	1669	LC/MS Neg	1141	1716	179.1	156-39-8	979	954	C01179	HMDB00707	0.4012	0.5995	1.4135	0.775	1	1.3913	1.8851	0.8685	1.3484	0.4012	0.5634	0.7742	0.4346	0.7276	0.8957	0.4012	0.4012	0.4012	0.4012	0.4012	0.4012	0.5914	0.727	0.9631	0.4012	0.4012	0.4012	0.4012	0.4012	0.4012	0.4012	0.4012	0.4012	0.4012	1.355	0.8773
220	4-methyl-2-oxopentanoate	Amino Acid	Leucine, Isoleucine and Valine Metabolism	22116	LC/MS Neg	100000551	2200	129.2	816-66-0	70	69	C00233	HMDB00695	1.0998	1.3379	1.4212	1.1531	0.746	1.843	1.8876	1	1.1235	1.4569	1.2499	1.5438	1.2798	1.4236	1.6869	1.0913	1.198	0.9087	0.6792	0.7174	0.8591	2.1316	0.9394	0.6908	0.6011	0.5521	0.5643	0.6749	0.936	1.3382	0.8658	1.1868	0.8783	1.0606	1.145	1.5194
2383	4-methylcatechol sulfate	Xenobiotics	Benzoate Metabolism	42493	LC/MS Neg	100004111	2666.4	203						1.8381	3.561	2.5413	1.3428	1.2086	0.7487	1.2626	1.5093	0.1915	1.4035	0.8008	0.8923	1.8698	1.1071	1.589	0.0304	0.197	0.0382	2.2337	0.4539	2.7214	0.0304	0.0304	0.0304	0.1977	2.0336	4.3043	1.268	0.1675	3.7394	2.4935	1.9699	0.5723	0.2957	0.7154	0.9961
2394	4-vinylphenol sulfate	Xenobiotics	Benzoate Metabolism	36098	LC/MS Neg	100001755	3323	199.1	2628-17-3	6426766	4932200	C05627	HMDB04072	0.2051	0.4849	0.3226	0.3739	0.3837	2.229	0.1585	3.6602	0.9152	0.0857	0.0857	0.2609	0.4756	1.7469	0.8549	0.4318	0.7721	10.361	1.9385	0.483	3.4729	0.555	2.1057	0.2401	1	1.6172	1.0773	0.555	0.4247	0.8749	2.2935	0.6587	10.7051	9.7976	15.2063	0.351
2419	5-acetylamino-6-amino-3-methyluracil	Xenobiotics	Xanthine Metabolism	34424	LC/MS Neg	100001403	1025	197.1	19893-78-8	88299	79659	C16366	HMDB04400	0.838	0.5015	0.5873	0.6875	0.6164	8.9213	0.7168	0.5085	0.6056	0.4459	0.5847	0.3446	1.1666	1.2482	1.3797	1.9432	0.5358	2.1539	1.5196	1.5992	3.5399	2.2466	0.8388	1	1.5514	3.345	0.3446	3.1272	0.3446	0.5743	0.5261	0.4811	2.9447	2.5027	1.9746	3.518
946	5-dodecenoate (12:1n7)	Lipid	Medium Chain Fatty Acid	33968	LC/MS Neg	100001232	5206	197.2	2430-94-6	5312378	4471803		HMDB00529	5.405	1.2421	7.5988	0.3703	3.9071	0.5947	1.5564	0.8696	2.1912	1.8364	2.2427	1.2678	1.3203	1.04	1.2556	1.4329	0.7778	0.6112	4.3589	3.2611	2.274	2.6109	0.6988	0.6412	0.7679	0.574	0.991	0.3927	0.536	1.5079	0.7173	0.2783	0.325	0.7174	1.0552	1.4765
1274	5-HETE	Lipid	Eicosanoid	37372	LC/MS Neg	100002137	5372	319.2	73307-52-5	5280733	8038582	C04805	HMDB11134	0.8997	0.2786	0.0362	2.0807	0.1933	0.029	0.029	0.0623	0.029	1	0.2437	0.0502	0.3634	0.029	0.029	0.467	0.3481	1.4103	2.0066	0.1368	0.841	0.029	0.0406	0.1347	1.0562	1.3195	1	4.625	0.5257	0.9452	1.1429	0.029	1.1615	0.6835	0.0385	1.3533
1193	5-hydroxydecanoate	Lipid	Fatty Acid, Monohydroxy	43011	LC/MS Neg	100004091	4072	187.2	624-00-0	1825	1759			0.9785	1.3568	0.4652	1.4356	0.9822	1.2761	0.9048	0.852	0.5426	1.3934	1.0507	0.4278	1.1936	0.8567	0.327	1.0218	0.8469	1.0178	2.5473	1.5702	1.5951	0.8232	0.9308	0.4926	1.0476	1.4368	1.0215	1.2044	1.2179	3.2491	0.8793	0.3635	0.8365	1.033	1.1082	0.8777
1194	5-hydroxydodecanoic acid	Lipid	Fatty Acid, Monohydroxy	44553	LC/MS Neg	100004631	4938	215.2		24520	22928			1.3714	1.4349	0.3638	1.5454	1.0108	1.1201	0.9927	0.8678	0.6101	1.4173	0.9604	0.3638	0.9297	0.8896	0.5886	0.8526	0.9063	1.2758	3.2301	0.9254	1.4053	0.8175	0.885	0.59	0.9508	1.1194	0.837	1.2909	0.9688	3.2616	1.0568	0.3638	0.9349	1.2018	1.1501	0.8588
1192	5-hydroxyhexanoate	Lipid	Fatty Acid, Monohydroxy	31938	GC/MS	100001148	1387.1	171	44843-89-2	170748	149280		HMDB00525	0.9809	1.1188	0.6379	1.0498	1.8032	0.7595	0.4382	0.4382	0.4382	0.7457	0.4382	0.4382	1.0817	1.054	0.479	0.913	0.6034	1.0043	3.3747	1.468	1.3482	1.1634	0.6297	0.4382	0.4382	1.1822	0.4382	1.0937	0.4382	2.7769	1.1554	0.4382	0.8139	0.7523	0.7875	0.4382
1283	5-KETE	Lipid	Eicosanoid	38400	LC/MS Neg	1080	5373	317.3	106154-18-1	5283159	1765	C14732	HMDB10217	0.1568	0.1568	0.1568	0.5543	0.7232	0.1568	0.1725	0.1568	0.1568	0.233	0.1568	0.1568	0.1568	0.1568	0.1568	0.1568	0.1568	0.1568	1.8639	0.1568	0.9818	0.1568	0.1568	0.1568	0.1568	0.1608	0.1568	1	0.2332	0.1568	0.8162	0.1568	0.1568	0.1665	0.1568	0.1568
360	5-oxoproline	Amino Acid	Glutathione Metabolism	1494	LC/MS Pos	1021	1446	130.1	98-79-3	7405	7127	C01879	HMDB00267	1.2342	1.2122	0.5548	1.6266	0.9611	0.7846	1.4038	1.248	0.9871	1.0673	1.1122	0.7959	1.1745	0.9878	0.6688	0.8367	0.5656	0.8748	0.9218	1.1316	1.2217	0.729	1.1423	1.5009	1.217	0.7582	0.8714	1.0737	0.9824	1.3465	1.0122	0.681	0.8133	1.0196	0.9804	1.0951
1620	5alpha-androstan-3alpha,17beta-diol disulfate	Lipid	Steroid	37184	LC/MS Neg	100002017	4240	225.3						0.3443	0.3443	0.3443	1.0867	0.5696	0.517	0.3443	0.3443	0.3443	1.3356	0.517	0.5737	1	1.013	1.0163	3.2667	3.5067	1.2088	0.3443	0.3443	0.3443	0.3443	0.3443	0.3443	0.3443	0.3443	0.3443	0.3443	0.3443	1.5458	1.0294	0.3443	0.3443	0.3443	0.3443	2.7069
1619	5alpha-androstan-3beta,17alpha-diol disulfate	Lipid	Steroid	37187	LC/MS Neg	100002021	4207	225.3						0.4877	0.4877	0.4877	0.4877	0.7177	0.4877	0.4877	0.4877	0.4877	0.9816	1.4269	0.4877	0.4877	0.5638	0.4877	0.4877	0.7011	0.4877	0.4877	0.4877	0.4877	0.4877	0.4877	0.4877	0.4877	0.4877	0.4877	0.4877	0.4877	1.3499	0.5156	0.4877	0.4877	0.8057	0.4877	0.4877
1621	5alpha-androstan-3beta,17beta-diol disulfate	Lipid	Steroid	37190	LC/MS Neg	100001987	3872	225.2	571-20-0	242332		C12525	HMDB00493	0.077	0.077	0.077	1.1462	1.398	0.9849	0.077	0.077	0.077	3.253	2.914	2.2663	0.483	0.4467	0.5692	1.901	1.9366	1.7011	0.7162	0.9435	0.5853	0.5328	0.2079	0.2631	0.4394	0.7996	0.6268	0.144	0.2615	1.1129	0.9994	0.3056	2.9935	7.5548	5.9088	0.9738
1571	5alpha-pregnan-3alpha,20beta-diol disulfate 1*	Lipid	Steroid	37201	LC/MS Neg	100002016	4287	239.3						0.4297	0.4297	0.4297	1.1097	0.8768	0.4297	0.4297	0.4297	0.4297	4.3006	0.7556	1	0.4297	0.4297	0.4297	2.0432	4.8038	0.4297	0.4297	0.4297	0.6737	0.4297	0.4297	0.4297	0.4297	0.4297	0.4297	0.5503	0.4297	1.7697	0.7103	0.4297	0.4297	0.9609	0.4297	0.5287
1569	5alpha-pregnan-3beta,20alpha-diol disulfate	Lipid	Steroid	37198	LC/MS Neg	100001988	3962	239.3						0.1677	0.3757	0.2981	0.9399	1.7802	0.2424	0.1677	0.1677	0.1677	7.9016	4.0208	3.4431	0.6251	0.6934	0.7258	4.0942	5.1713	1.228	0.1677	0.4465	0.2082	1.2819	0.1677	0.1677	0.6123	1.5361	0.5725	0.7779	0.2896	1.5603	1.3121	0.3384	2.1769	8.0591	2.3186	0.8469
1512	7-alpha-hydroxy-3-oxo-4-cholestenoate (7-Hoca)	Lipid	Sterol	36776	LC/MS Neg	100001609	5268	429.4	115538-85-7	3081085	2338765	C17337	HMDB12458	2.702	2.7284	3.0341	1.0339	1.1262	1.1555	2.7026	2.8536	3.3637	0.9267	1.3086	0.7419	0.8977	0.9661	1.083	0.9059	0.7147	0.8375	1.1384	1.6584	1.1175	1.546	0.9441	1.4962	1.0429	0.7865	0.5673	0.7583	1.0101	0.849	0.7359	0.85	0.8311	0.9626	0.993	2.1124
1506	7-beta-hydroxycholesterol	Lipid	Sterol	35092	GC/MS	100001095	2340	456.4	566-27-8	473141	415508		HMDB06119	1.0837	0.8056	0.8429	1.0966	0.7135	0.7313	0.1272	0.1272	0.1272	0.1272	0.1272	0.1272	0.8177	0.9312	0.6387	0.9428	1.0632	1.0069	0.6919	1.0467	1.0443	0.5261	0.8232	0.8062	0.6533	1.0988	0.8831	0.1272	0.1272	1.7701	0.9625	1.3064	0.9533	1.5396	0.9277	0.5058
2172	7-methylguanine	Nucleotide	Purine Metabolism, Guanine containing	35114	LC/MS Pos	100001456	1353	166.1	578-76-7	11361	10883	C02242	HMDB00897	1.2781	1.6673	0.9146	1.2977	1.516	0.9517	0.7991	0.569	1.0887	1.4347	1.1563	1	1.1733	0.8956	1.0003	0.7569	0.7882	1.1596	1.1986	1.3505	0.9997	1.2504	0.8312	1.5539	1.2305	0.8859	1.2371	0.4599	0.6234	1.1995	0.7466	1.3549	0.6684	0.852	0.5067	0.9672
2418	7-methylxanthine	Xenobiotics	Xanthine Metabolism	34390	LC/MS Pos	100001396	1778	167.1	552-62-5	68374	61660	C16353	HMDB01991	0.9656	0.4706	0.3602	0.3602	0.9487	1.8362	1.5638	0.5512	0.3602	0.3602	0.3602	0.3602	3.2758	1.6729	1	1.3541	0.4705	0.6384	0.7481	0.3602	0.7986	1.6517	0.8294	2.5693	0.62	2.7795	0.3602	1.2114	0.6262	0.9077	0.6406	3.796	0.3602	0.3602	0.3602	1
1275	8-HETE	Lipid	Eicosanoid	37535	LC/MS Neg	100002166	5309	319.3	79495-84-4	5283154	10149472	C14776	HMDB04679	0.1144	0.1144	0.1144	0.1144	0.1144	0.1144	0.1144	0.1144	0.1777	0.4855	0.5194	0.1144	0.2151	0.1144	0.1144	0.2219	0.1144	1.0123	2.6611	0.1621	0.9877	0.1144	0.2122	0.1144	0.6914	0.9504	1.0416	2.4094	0.4538	0.5367	0.5585	0.1144	1	0.9427	0.1144	0.7828
1197	8-hydroxyoctanoate	Lipid	Fatty Acid, Monohydroxy	21239	LC/MS Neg	100000956	2323	159.1	764-89-6	69820	63018		HMDB00711	0.7882	1.0566	0.158	1.1747	0.9846	1.1197	0.4946	0.3958	0.2268	1.4816	0.6921	0.2041	0.8216	0.6388	0.2682	1.341	0.8992	1.4575	5.38	1.2121	2.0485	0.4495	1.005	0.4462	0.8583	0.995	1.1274	1.2341	1.4369	3.5828	1.183	0.218	0.781	1.172	1.0492	0.6127
1171	acetoacetate	Lipid	Ketone Bodies	33963	GC/MS	1218	1285	231.1	3483-11-02	96	94	C00164	HMDB00060	0.7011	0.9731	1.6494	1.1245	1.5605	1.3055	0.8801	0.9797	0.568	14.4845	12.164	26.6631	1.6707	1.0547	1.5555	1.2185	0.8645	0.3851	0.7991	0.7336	0.5721	1.667	0.354	0.4099	1.2447	0.4638	1.8008	1	1.9038	5.4519	8.0967	2.1083	0.6598	1.0269	2.0987	5.1238
1151	acetylcarnitine	Lipid	Fatty Acid Metabolism(Acyl Carnitine)	32198	LC/MS Pos	100000802	1203	204.2	5080-50-2	1	5406074	C02571	HMDB00201	2.7249	1.8952	3.1144	0.4033	1.1859	0.9009	1.3115	0.9271	1.2049	1.186	1.0906	1.1845	1.1759	1.2063	0.9977	0.9158	0.9832	0.7608	1.0023	1.1383	0.7273	5.55	0.7619	0.5579	1.2825	0.73	0.8903	0.8424	1.017	1.1269	0.7408	0.4964	0.589	0.9959	0.7891	1.507
934	acetylphosphate	Energy	Oxidative Phosphorylation	15488	GC/MS	1211	1263	211	94249-01-1	186	181	C00227	HMDB01494	0.7653	0.7545	0.7914	1.2011	1.1908	0.9266	0.5202	0.7039	0.6392	0.7769	0.9754	0.5956	1.0607	1.0232	0.9941	0.8928	0.779	0.9823	1.0267	1.12	0.9733	1.0084	0.7048	0.647	0.963	1.0502	1.1674	1.3038	0.5554	1.0059	0.8987	0.8673	1.4598	1.173	1.0261	1.2364
337	acisoga	Amino Acid	Polyamine Metabolism	43258	LC/MS Pos	100004541	2317.9	185.3	106692-36-8	129397	114601			2.2472	2.428	1.8922	1.1114	0.8381	0.4148	0.3661	0.383	0.3541	2.7443	0.4287	0.3858	1.2899	1.33	1.0695	0.5994	0.5805	0.6676	1.0569	0.6534	1.6287	2.7739	1.2032	0.9502	1.7823	1.4404	0.8538	1.0266	1.0056	0.8118	0.8158	0.8594	1.7377	2.1767	2.0109	1.4255
1056	adipate	Lipid	Fatty Acid, Dicarboxylate	21134	GC/MS	100000863	1520	111	124-04-9	196	191	C06104	HMDB00448	1.6777	1.1938	0.6525	0.9983	1.0347	0.5932	0.6979	0.4286	0.3828	1.6394	0.8948	0.375	0.6644	0.8024	0.68	1.4703	1.0102	1.7709	5.0932	1.6369	1.7458	0.7547	0.8514	0.703	1.1	1.5438	1.0191	1.4242	1.3203	3.0514	0.919	0.2316	0.9317	1.2976	0.9809	0.9434
725	ADpSGEGDFXAEGGGVR*	Peptide	Fibrinogen Cleavage Peptide	33801	LC/MS Pos	100001324	3490	809			21403112			0.2281	0.2281	0.6462	0.2281	0.2281	1	0.2281	0.2281	0.2281	0.8355	15.8801	29.4501	0.2281	0.2281	1.7792	0.2281	0.5448	0.2281	0.2281	1.9085	0.3843	1.3551	0.2281	0.81	0.2281	0.2281	1	0.2281	0.7282	0.2281	0.2281	0.3324	0.2281	0.524	0.2281	10.8734
995	adrenate (22:4n6)	Lipid	Polyunsaturated Fatty Acid (n3 and n6)	32980	LC/MS Neg	100001193	5684	331.3	2091-25-0	5497181	4445971	C16527	HMDB02226	0.8156	1.214	0.6289	0.2179	0.6299	0.5842	0.7306	0.7185	0.8984	1.5069	1.5538	1	0.6053	1.1806	0.9555	1.7493	0.8127	0.6093	1.7368	1.8056	1.9065	1.2697	1.3122	0.8584	0.9916	0.8564	2.8004	1.1112	2.2721	1.0345	0.9655	0.4124	0.7571	1.6657	1.04	0.9357
723	ADSGEGDFXAEGGGVR*	Peptide	Fibrinogen Cleavage Peptide	33084	LC/MS Pos	100001322	3239	769		16133137	14654187			1.5382	1.5501	1	1.0631	1.5261	0.6941	0.9866	1.6989	1.152	0.854	3.8112	5.9657	1.1118	1.2202	2.0991	0.5407	0.9369	0.7729	0.1824	1.9232	1.9754	0.8094	0.4917	1.0847	1.0719	1.1431	4.0635	0.5123	1.9203	5.8623	7.0612	6.5121	0.1307	0.3076	0.7392	1.8529
24	alanine	Amino Acid	Alanine and Aspartate Metabolism	32339	GC/MS	811	1487.9	232.1	56-41-7	5950	5735	C00041	HMDB00161	0.9505	1.0662	0.865	1.1149	0.7389	1.445	1.5044	1.0972	0.7403	0.7554	0.8887	0.5989	1.0654	1.3975	1.3028	0.8918	0.8941	0.9442	0.8184	0.793	1.1123	1.851	1.4008	1.4471	0.6235	0.846	0.7074	1.0999	1.2828	0.6065	1.2512	1.0558	1.1902	0.9944	1.214	0.755
396	alanylleucine	Peptide	Dipeptide	37093	LC/MS Pos	100001890	2150	203	1638-60-4	259583	227831			0.6584	0.6584	0.6584	1.2732	0.6584	0.6584	0.6584	0.6584	0.6584	0.6584	0.6584	0.6584	0.6584	0.6584	0.6584	0.6584	0.6584	1	0.6584	0.6584	0.6584	0.6584	0.6584	0.6584	0.6584	0.6584	0.6584	0.6584	0.6584	0.6584	0.6584	0.6584	0.6584	0.6584	0.6584	0.6584
2126	allantoin	Nucleotide	Purine Metabolism, (Hypo)Xanthine/Inosine containing	1107	GC/MS	1002	1809.8	518.3	97-59-6	204	199	C02350	HMDB00462	1.0309	0.9691	1.1197	0.7151	0.845	0.2886	1.2718	0.672	0.768	1.4165	0.7562	1.0202	1.0457	1.3281	1.0032	0.4813	0.3099	0.9968	1.1803	0.6636	1.1389	1.1198	0.6613	0.9574	0.6903	0.8262	0.6829	0.874	0.358	1.422	0.4148	0.3308	1.8128	1.7682	2.0692	1.5402
247	allo-isoleucine	Amino Acid	Leucine, Isoleucine and Valine Metabolism	47034	GC/MS	100005840	1610	274.224		6950182;99288	89698			0.8307	1.0206	1.1422	0.77	0.5354	2.0315	0.6141	0.593	0.4982	0.7273	0.5007	0.8211	0.9319	0.9973	0.8234	1.2961	1.3386	0.9898	1.0027	1.4155	1.9025	2.2393	1.0606	1.6432	0.6676	0.6242	0.6413	0.7275	1.3662	1.1726	1.9417	1.5417	0.5327	1.0611	0.5747	1.811
2300	alpha-CEHC glucuronide*	Cofactors and Vitamins	Tocopherol Metabolism	39346	LC/MS Neg	100003101	2623.1	453.2						0.3753	0.3753	0.3753	1	1.6281	0.3753	0.3753	0.3753	0.3753	0.3753	0.3753	0.3753	0.8262	1.4831	1.8268	0.3753	0.3753	0.3753	1.274	0.7128	1.0134	0.3753	0.3753	0.3753	0.8497	6.5107	1.1503	0.3753	0.3753	0.3753	0.3753	0.3753	0.3753	0.3753	0.3753	0.3753
409	alpha-glutamylglutamate	Peptide	Dipeptide	22166	LC/MS Pos	100000964	857	277.1	3929-61-1	439500	388598	C01425	HMDB28818	1.7912	1.281	0.9043	0.8641	0.3519	0.9985	0.4592	0.4689	0.2229	8.1868	1.4912	0.6351	0.8035	1.2806	0.5541	1.604	0.9832	2.6259	3.3835	1.0015	1.0746	0.2312	1.1002	0.657	0.1574	0.6266	0.4968	2.0569	2.743	1.514	0.646	0.1517	1.2182	1.3956	2.6443	0.1749
265	alpha-hydroxyisocaproate	Amino Acid	Leucine, Isoleucine and Valine Metabolism	22132	GC/MS	100000706	1274	102.8	10303-64-7	83697	75520	C03264	HMDB00746	0.4564	2.1271	1.2702	1.004	1.1844	1.0493	2.7624	1.8228	0.9064	1.1289	0.8707	0.4564	0.8766	1.0881	1.1009	0.7752	0.9174	1	1.0474	0.7557	0.7131	2.3372	0.9641	0.7286	0.4564	0.4564	0.4564	1.286	0.5561	1.5589	0.8535	0.9184	0.4564	1.0359	0.5392	0.4564
236	alpha-hydroxyisovalerate	Amino Acid	Leucine, Isoleucine and Valine Metabolism	33937	GC/MS	100001300	1208	145.1	600-37-3	99823	90190		HMDB00407	1.0835	1.7985	1.2212	0.6329	1.1586	1.3603	3.7603	2.9813	2.1884	5.8292	4.7191	4.1927	0.6613	0.6887	0.7029	0.5906	0.4985	0.5186	0.838	0.8746	1.126	0.9752	0.5349	0.3066	0.8606	0.6946	0.7046	0.646	0.738	3.8465	2.8485	0.8898	0.6906	1.0913	0.8797	0.7672
920	alpha-ketoglutarate	Energy	TCA Cycle	33453	GC/MS	93	1779	419.1	305-72-6;328-50-7;22202-68-2	51	50	C00026	HMDB00208	2.4234	3.3302	1.4919	4.0606	2.8551	0.522	0.9012	0.6108	0.6046	1.1227	0.9768	0.7626	1.5097	0.5916	1	1.6146	0.9748	0.7986	1.5058	1.1066	0.6798	1	0.3888	0.4158	0.8542	1.2961	1.3321	0.7025	2.413	3.8815	3.3025	3.7275	1.153	0.7097	2.0554	1.4554
2290	alpha-tocopherol	Cofactors and Vitamins	Tocopherol Metabolism	1561	GC/MS	1105	2305.4	502.5	59-02-9;10191-41-0	14985	14265	C02477	HMDB01893	0.7525	1.0712	1.1728	2.0976	2.3205	0.8403	0.8153	0.8982	0.6711	0.8655	0.9104	0.6085	2.4521	2.8201	2.9745	1.0085	0.8389	0.9915	1.2289	1.4099	1.5726	0.8527	0.6811	0.6607	0.6755	1.7895	1.1052	1.1179	1.2828	0.4293	0.7564	1.1199	1.8032	1.3316	1.2954	1.9604
1627	andro steroid monosulfate 2*	Lipid	Steroid	32792	LC/MS Neg	100002068	4240	383.2				C04555	HMDB02759	0.7775	0.9886	0.9151	0.9815	0.5073	0.4551	6.0271	6.1466	8.6902	2.4813	1.8148	1	1.3325	1.3637	1.5081	0.5631	0.8195	3.8878	0.3426	0.4869	0.411	3.3893	1.3469	1.3847	0.5374	0.6196	0.4956	0.2307	0.4646	1.4027	0.2276	1.5739	1.095	0.7017	1.1747	0.6788
1597	androsterone sulfate	Lipid	Steroid	31591	LC/MS Neg	100001073	5011	369.2	2479-86-9	159663	19988780		HMDB02759	0.4736	0.4581	0.4967	1.2307	3.4969	1.6147	0.0831	0.1203	0.1327	11.7274	5.5754	3.2311	0.4128	0.5214	0.5213	1.9774	2.9341	1.9058	0.5675	0.3327	0.7623	0.0694	1.1271	0.8729	0.442	0.3931	0.7059	2.1019	0.0694	2.0528	0.5794	0.1418	15.8079	9.0442	15.5278	0.9732
780	arabinose	Carbohydrate	Pentose Metabolism	575	GC/MS	828	1631.6	217	28697-53-2	66308	59687	C00216	HMDB00646	1.4557	1.3808	1.4611	1.0384	0.9616	0.2924	0.8608	0.9593	0.5016	1.0071	0.9031	0.715	1.1538	0.9614	1.2001	0.5762	0.6588	0.5528	1.2693	1.1792	1.1778	3.166	0.7371	1.3582	0.99	1.5843	2.0309	1.1899	1.1795	0.8402	0.929	0.9247	0.9336	1.2691	1.2001	1.5894
785	arabitol	Carbohydrate	Pentose Metabolism	38075	GC/MS	100000012	1687.5	307.1	7643-75-6	94154	84971	C01904	HMDB01851	1.4153	2.0024	1.6735	0.6319	0.7377	0.4587	1.0969	1.1493	0.798	0.3294	0.6532	0.4826	1.0891	1.1301	1.0872	0.3636	0.3715	0.3342	1.5922	1.1141	1.2402	6.519	0.8985	1.0011	2.0912	2.0662	1.9458	0.7436	0.7097	0.3767	0.3045	0.541	2.2596	3.4441	3.8157	1.3887
2288	arabonate	Cofactors and Vitamins	Ascorbate and Aldarate Metabolism	37516	GC/MS	100001937	1736	292.1	7643-75-7	122045	108861	C00878	HMDB00539	1.308	1.6347	1.7392	0.7861	0.9146	0.4894	0.6283	0.8548	0.7225	0.482	0.239	0.2869	1.7807	2.2632	2.2584	0.6279	0.4473	0.3834	1.7177	1.0854	1.5517	7.7415	1.0317	1.3788	1.7257	2.2697	2.0538	0.7917	0.9597	0.6727	0.4547	0.7286	4.0129	7.5475	5.9963	1.155
967	arachidate (20:0)	Lipid	Long Chain Fatty Acid	44679	LC/MS Neg	893	6282	311.3	506-30-9	10467	10035	C06425	HMDB02212	1.199	1.0228	0.6967	0.5229	0.9865	0.5178	0.787	1.2664	0.8268	0.8184	1.2472	1.0647	0.807	0.9389	0.6899	1.7211	1.3548	0.6926	1.7862	1.4838	2.6097	0.9004	0.7517	0.9851	0.8823	0.8032	1.4092	1	0.9815	1.1178	0.7891	1.1653	1.3003	2.1072	2.0014	1.417
994	arachidonate (20:4n6)	Lipid	Polyunsaturated Fatty Acid (n3 and n6)	1110	LC/MS Neg	229	5525	303.4	506-32-1	444899	392692	C00219	HMDB01043	0.6354	0.518	0.4464	1.03	0.8137	0.4732	0.5177	0.4801	0.5163	1.4434	1.4556	0.8314	0.9201	0.8327	0.6124	1.3912	0.7615	1.1155	3.234	1.9658	2.7627	0.7675	0.8299	0.7166	1.0142	1.0994	2.0405	1.1629	1.1423	1.0565	0.8062	0.3408	1.2308	1.7767	1.0504	0.8623
301	arginine	Amino Acid	Urea cycle; Arginine and Proline Metabolism	1638	LC/MS Pos	231	650	175.2	1119-34-2	232	227	C00062	HMDB00517	0.4985	0.6849	0.6574	1.1834	0.885	0.7415	0.5656	0.731	0.8363	1.2819	0.7687	1.035	0.7961	0.8204	0.6034	1.3054	1.2101	1.6652	1.1267	0.6372	0.9253	0.943	1.156	1.0201	1.027	0.9612	0.9799	0.8981	1.4345	0.2496	0.6969	1.1563	0.9369	1.6142	1.5996	0.6589
427	arginylproline	Peptide	Dipeptide	41394	LC/MS Pos	100003579	785.8	272.2	2418-69-1	332964	295008			0.4637	1.0508	0.4083	4.7764	1.6583	0.7314	1.222	1.2412	0.7448	2.0459	1.4143	1.9478	1.5579	0.9364	0.7796	0.9541	0.8434	1.7738	0.1395	0.4873	0.6428	1.0877	0.9261	2.2233	0.9639	0.345	0.6367	1.1906	0.5112	1.914	1.0321	0.5698	0.8388	1	0.8397	3.3523
29	asparagine	Amino Acid	Alanine and Aspartate Metabolism	34283	GC/MS	917	1854	232.2	70-47-3	6267	6031	C00152	HMDB00168	1.4247	1.497	1.2887	1.2866	0.6923	0.9754	1.6925	1.1761	1.334	1.1347	0.9028	0.7953	1.0034	1.1639	1.0164	1.8793	0.9966	1.239	0.8354	0.8328	0.8032	1.257	1.7127	1.8768	0.6475	0.6489	0.7418	0.618	1.7867	0.4843	0.9828	1.3568	0.7525	1.5199	1.9255	0.7839
27	aspartate	Amino Acid	Alanine and Aspartate Metabolism	35834	GC/MS	234	1763.1	348.2	56-84-8	5960	5745	C00049	HMDB00191	0.6009	0.708	0.6585	0.8645	0.7206	0.6067	0.645	0.5752	0.3653	1.5626	1.122	0.7586	0.9421	1.1276	0.8369	1.2063	0.9219	0.9868	1.1811	1.0132	1.1024	1.1865	0.7866	0.6419	1.1188	1.241	1.0759	2.0125	2.232	0.7753	1.8085	0.7303	1.0689	1.7743	0.8678	0.6049
440	aspartylleucine	Peptide	Dipeptide	40068	LC/MS Pos	100003158	2310	247.2	3062-14-4	332962	295006			1.1657	0.4498	0.4498	1.3997	0.8828	1	0.4498	0.4831	1.4758	0.4498	1.1224	0.9015	0.7381	1.0112	1.2419	0.6401	0.4498	0.4498	0.4856	0.4498	0.4498	0.7943	0.4498	0.8048	0.4498	0.4498	0.4498	0.6896	0.4498	3.844	1.4939	0.4498	0.4498	0.4498	0.4498	0.7257
442	aspartylphenylalanine	Peptide	Dipeptide	22175	LC/MS Pos	100000803	2538	281.1	13433-09-5	93078	84028		HMDB00706	1.2109	0.5033	2.0516	1.4018	1.1022	1.5974	0.5655	0.5549	1.0823	1.6516	4.5714	6.9639	1.7083	2.0655	5.4865	0.3571	1.4901	0.6643	0.1542	0.3292	0.9782	0.9161	0.3564	0.9527	1.9657	4.024	1.0473	1.9565	3.0692	0.6478	1.5523	3.5447	0.779	0.6505	0.5504	1.2375
2819	atenolol	Xenobiotics	Drug	38658	LC/MS Pos	100002726	1988	267.2	29122-68-7	2249	2162	D00235	HMDB01924	1	1	1	1	1	1	1	1	1	1	1	1	1	1	1	1	1	1	1	1	1	1	1	1	1	1	1	1	1	1	1	1	1	1	1	1
1066	azelate (nonanedioate)	Lipid	Fatty Acid, Dicarboxylate	18362	LC/MS Neg	2029	1322	187.2	123-99-9	2266	2179	C08261	HMDB00784	0.6462	0.8254	0.0971	1.3734	1.08	0.92	0.4583	0.3503	0.1787	2.0184	0.8268	0.1709	0.8764	0.6136	0.235	1.5689	0.8992	1.6644	5.4082	1.3977	2.2256	0.417	1.0045	0.4856	1.0349	0.9955	0.9801	1.5818	1.3287	3.3032	1.1887	0.1607	1.0725	1.2232	1.0378	0.716
2218	beta-alanine	Nucleotide	Pyrimidine Metabolism, Uracil containing	35838	GC/MS	244	1582.3	334.1	56-41-7;107-95-9	239	234	C00099	HMDB00056	0.738	1.1938	0.7	1.0591	0.5122	0.4564	0.6845	0.7244	0.3626	0.4103	1.1335	1	1.9718	1.7181	1.4366	1.0138	1.0128	0.4759	0.6401	1.957	1.0081	0.9956	0.9422	1.4248	0.4615	0.4283	0.4584	1.2028	1.8341	0.1298	0.9919	0.4356	1.23	1.6545	1.5458	1.0653
228	beta-hydroxyisovalerate	Amino Acid	Leucine, Isoleucine and Valine Metabolism	12129	LC/MS Neg	1442	1043	117.1	625-08-1	69362	62571		HMDB00754	0.8751	1.1422	0.989	0.3698	0.5472	1.1888	1.4774	0.806	0.7374	2.1681	1.4995	1.5477	0.6161	0.6451	0.8575	1.0226	0.7439	0.7103	1.7004	1.3689	0.9774	1.6622	0.8661	1.011	1.7367	1.6914	1.1462	1.1878	0.7817	1.9578	1.8136	1.6397	0.638	1.2575	1.5004	0.9581
12	beta-hydroxypyruvate	Amino Acid	Glycine, Serine and Threonine Metabolism	15686	GC/MS	100000055	1425.1	221	1113-60-6;3369-79-7	964	939	C00168	HMDB01352	0.8574	1.2643	1.1371	0.821	0.8847	1.0775	1.3267	1.0619	0.9781	0.8087	1.2899	1.0639	0.64	0.8764	0.8399	0.9802	1.1677	0.5925	1.2231	1.0323	1.0198	1.3178	0.4823	0.455	1	1.2917	0.9371	0.5537	0.455	3.3854	3.3866	3.9447	0.455	1.3629	2.5243	1.0219
1523	beta-sitosterol	Lipid	Sterol	27414	GC/MS	100001033	2380.8	357.4	83-46-5	222284	192962	C01753	HMDB00852	0.3645	0.9707	0.3645	0.3645	0.3645	0.3645	1.0577	1.0599	1.2207	0.3645	0.3728	0.3645	0.936	0.7075	1.0999	0.3645	0.3645	0.3645	1.0054	0.3645	1.0425	0.911	0.6527	1.2308	0.3645	0.3645	0.3645	0.3645	0.3645	0.7932	0.9946	1.6252	0.9509	1.2276	0.8729	0.3645
2292	beta-tocopherol	Cofactors and Vitamins	Tocopherol Metabolism	42316	GC/MS	100001641	2260	222.1	148-03-8	6857447	5256784	C14152	HMDB06335	0.3232	1.1586	0.1553	0.4072	0.1553	0.1553	0.6152	0.1553	0.1553	0.7137	0.1553	0.1553	0.5444	0.1553	0.1553	1.2764	0.9906	2.2843	1.9724	0.736	1.0525	0.1553	0.6693	0.7511	1.0616	0.1553	0.1553	0.1553	0.1553	1.2309	0.9946	1.7756	2.4635	2.6066	2.5124	0.6736
6	betaine	Amino Acid	Glycine, Serine and Threonine Metabolism	3141	LC/MS Pos	799	721	118.2	107-43-7	247	24219951173	C00719	HMDB00043	1.0385	0.8492	0.7071	0.7717	0.4807	0.9939	1.0914	1.2741	1.2605	0.4583	0.6073	1.4042	0.5849	0.6444	0.6402	1.8261	1.5507	2.0197	1.3967	2.1338	0.8558	1.4876	1.1422	1.107	1.6752	1.0239	1.3518	1.4892	1.3963	1.1719	1.0061	1.4594	0.4392	0.934	0.7215	1.4062
2322	bilirubin (E,E)*	Cofactors and Vitamins	Hemoglobin and Porphyrin Metabolism	32586	LC/MS Pos	100001950	4625	585.2	114-25-0	5315454	4474753			2.6201	0.6605	1.1676	1.9335	1.063	2.4468	1.1429	0.5399	1.0946	1.9115	1.0446	0.8421	3.2088	3.4348	2.6561	3.0416	0.8667	3.0347	0.5452	0.5655	0.3645	5.0182	4.8815	4.3519	1.1986	0.6343	0.8324	0.4712	0.8721	0.0977	0.112	0.2152	1.4573	1.8127	1.3978	2.1375
2321	bilirubin (Z,Z)	Cofactors and Vitamins	Hemoglobin and Porphyrin Metabolism	27716	LC/MS Neg	1090	4812	583.2	635-65-4	5280352	4444055	C00486	HMDB00054	6.0002	1.6964	2.8781	2.5609	1.1089	1.5905	2.4319	1.2672	1.77	1.5426	1.321	1.3201	4.4423	2.6821	3.0343	0.8911	1.6913	1.4347	0.0267	0.1113	0.1228	4.6408	1.1264	1.1754	0.3975	0.1194	0.4625	0.0957	0.4293	0.1888	0.19	0.2631	3.9189	3.4118	1.4806	2.6979
2324	biliverdin	Cofactors and Vitamins	Hemoglobin and Porphyrin Metabolism	2137	LC/MS Pos	250	4936	583.3	55482-27-4;55482-27-4	5353439	10628548	C00500	HMDB01008	2.818	0.4018	0.9264	1.8276	1	0.8591	0.7218	0.6468	0.6025	2.375	1.6729	1.1867	2.5695	1.9642	1.5216	1.5739	0.8017	2.0378	0.5911	0.6296	0.5011	1.9492	1.498	1.4993	0.4018	0.633	0.5326	1.791	0.5101	0.6149	0.4018	0.4893	1	1.0731	0.5341	2.341
693	bradykinin, des-arg(9)	Peptide	Polypeptide	34420	LC/MS Pos	100001292	3516	453	15958-92-6	105044	94778	C00306	HMDB04246	0.1167	0.1254	0.1575	0.8159	2.8102	0.9615	1.3003	3.767	4.4445	0.2941	0.7168	0.8982	0.2689	0.4527	0.7218	1.0551	1.4681	14.9748	1.0521	0.9629	0.2738	0.8217	0.0621	0.0464	1.7249	0.5303	0.4146	0.4632	0.4071	6.2691	0.7212	0.53	6.4989	1.3176	0.523	2.3924
1134	butyrylcarnitine	Lipid	Fatty Acid Metabolism (also BCAA Metabolism)	32412	LC/MS Pos	100001054	2007	232.2	25576-40-3	439829	184820	C02862	HDMB02013	2.942	2.0265	4.1225	0.4984	1.5226	0.6781	1.588	1.0635	1.6902	0.7024	0.7006	0.6639	1.384	1.1596	1.6894	1.5794	1.3518	1.1509	0.5496	0.6647	0.4297	5.1755	1.3368	0.9697	0.6484	0.9411	1.0303	0.4854	0.6901	0.587	0.417	0.8846	0.8328	1.4656	1.1961	2.0265
214	C-glycosyltryptophan*	Amino Acid	Tryptophan Metabolism	32675	LC/MS Pos	100001949	1912	367.1			13218203			1.5889	1.9732	1.631	0.8013	1.0032	0.5266	0.6538	0.6428	0.7135	1	0.9915	0.9859	0.9303	1.2717	1.0855	0.8776	0.7567	0.9968	2.48	2.1927	2.1722	4.7515	1.0738	0.8918	2.2309	2.4201	2.5182	0.8144	1.0605	0.7417	0.6588	0.6757	1.3357	3.6584	3.4533	1.1187
2406	caffeine	Xenobiotics	Xanthine Metabolism	569	LC/MS Pos	849	2820	195.1	58-08-2	2519	2424	C07481	HMDB01847	3.3554	2.4865	1.2424	0.1483	0.2703	3.9623	2.9494	0.9825	0.1483	0.4841	0.1483	0.3917	0.8658	0.2254	0.1521	1.3614	3.6748	3.888	0.1483	0.1483	0.1483	0.259	0.3567	0.6146	1.6195	1.57	0.2727	9.3476	0.1483	0.2564	0.5845	1	0.2875	0.1483	0.1483	21.7838
1525	campesterol	Lipid	Sterol	39511	GC/MS	100001269	2353	343.4	474-62-4	173183	151215	C01789	HMDB02869	0.2152	0.8094	0.683	0.2152	0.7324	0.7048	0.8325	1.2375	0.7322	0.2152	0.2152	0.2152	0.7513	0.2152	1	0.2152	0.2152	0.2152	1.2949	1.3002	0.2152	0.2152	0.3558	0.2152	0.2152	0.6417	0.2152	0.2152	0.2152	1.4032	1.3679	0.2152	1	1.0435	1.2492	0.2152
942	caprate (10:0)	Lipid	Medium Chain Fatty Acid	1642	LC/MS Neg	888	5092	171.2	112-37-8	2969	2863	C01571	HMDB00511	2.8513	1.5955	2.5171	1.0759	1.5116	1.0105	4.51	0.809	0.796	1.5903	0.95	0.5364	1.0262	0.8217	0.6018	0.9895	0.8835	0.4512	1.6737	1.1469	2.0432	1.0022	0.9905	0.6623	0.9734	0.8949	0.854	1.1463	1.2866	2.3001	0.765	0.4382	0.9352	1.1197	2.3325	1.1642
938	caproate (6:0)	Lipid	Medium Chain Fatty Acid	32489	LC/MS Neg	926	2766	115.2	142-62-1	8892	8552	C01585	HMDB00535	1.4395	1.0138	1.288	1.0414	1.2072	0.8172	1.955	0.8709	0.4968	1.195	0.8816	0.4505	1.0294	0.8184	0.9454	0.9488	0.6702	1.074	3.3307	1.0104	1.8256	0.767	0.7977	0.6349	0.7142	1.2443	3.4666	1.0132	0.8189	1.9616	1.3574	0.5258	0.7829	1.0306	0.8843	0.8456
940	caprylate (8:0)	Lipid	Medium Chain Fatty Acid	32492	LC/MS Neg	932	4367	143.2	124-07-2	379	370	C06423	HMDB00482	4.7237	2.1997	3.2636	1.1761	1.3495	1.0522	4.404	1.1078	0.9199	1.2008	0.9891	0.5822	0.9602	0.7621	0.746	0.9366	0.7395	1.1342	2.5228	1.0757	1.3835	1.1288	0.9547	0.6836	0.7696	0.7562	0.7642	1	0.8575	1.9297	1.0428	0.5317	0.8946	0.9759	1.5053	0.8745
2787	carboxyibuprofen	Xenobiotics	Drug	43333	LC/MS Neg	100004171	1934	235	15935-54-3	10444113	8619532			0.3038	0.3038	0.3038	0.3038	0.3038	0.3038	0.3038	0.3038	0.3038	1	0.3038	0.3038	0.3038	0.3038	0.3038	0.3038	0.3038	0.3038	46.3098	1	0.3038	0.3038	0.3038	0.3038	0.3038	0.3038	0.3038	0.3038	0.3038	0.3038	0.3038	0.3038	0.3038	0.3038	0.3038	0.3038
1168	carnitine	Lipid	Carnitine Metabolism	15500	LC/MS Pos	100000007	702	162.2	461-05-2	10917	10455	C00318	HMDB00062	1.0696	1.0495	1.3568	0.7499	0.9138	1.109	1.1338	1.1345	1.2185	0.8344	1.0096	0.9461	1.0955	0.9923	1.0904	0.9093	0.9684	0.9312	0.3162	0.4237	0.4387	1.1601	1.0206	1.1116	0.3995	0.4099	0.483	0.606	0.8685	0.618	0.9122	1.0229	0.5168	0.7183	0.5902	1.0857
1302	chiro-inositol	Lipid	Inositol Metabolism	37112	GC/MS	100001859	1857	318.1	643-12-9		10254647			2.1266	0.8187	1	0.0737	0.2675	0.0737	0.0737	1.0111	0.9709	0.0737	0.0737	0.3785	1.6771	3.411	2.7402	0.0884	6.4652	0.0737	0.3471	0.121	1	44.1979	0.0737	0.0737	0.2229	0.0737	0.8734	0.0737	0.0737	4.0794	0.255	0.0737	2.1814	6.2361	7.7582	0.0737
1648	cholate	Lipid	Primary Bile Acid Metabolism	22842	LC/MS Neg	136	5148	407.4	81-25-4	221493		C00695	HMDB00619	1.3758	9.4889	3.3813	1.2858	4.7459	0.3516	3.595	14.5027	2.968	0.3598	0.1802	0.9913	16.6278	8.7588	14.1545	1.1125	2.3006	2.0471	0.7987	0.1802	0.5298	0.7614	0.3178	0.2766	1.5765	2.1294	0.6165	0.1802	1.0087	1.058	0.4129	0.6694	1.003	3.5359	2.7183	0.2828
1502	cholesterol	Lipid	Sterol	63	GC/MS	266	2316.9	329.3	57-88-5	11025495	4937803	C00187	HMDB00067	0.7885	0.9241	0.8398	1.0067	1.1469	0.861	0.7422	0.6796	0.5833	0.8171	0.9721	0.7207	0.8755	0.8902	0.9629	1.0601	1.0756	1.02	1.0146	1.0603	0.9933	0.8078	0.6486	0.6184	0.7865	1.0637	1.0324	1.0945	0.9263	1.2055	1.1096	0.8997	1.4449	1.1846	1.1161	1.2231
1328	choline	Lipid	Phospholipid Metabolism	15506	LC/MS Pos	1256	674	104.2	67-48-1	305	149278	C00114	HMDB00097	0.8736	1.0259	0.6396	1.4774	0.7421	0.9167	0.8929	0.8415	0.7202	1.2265	0.9216	0.7728	1.0185	1.2093	0.9312	1.2124	0.8279	1.2681	1.5292	0.9993	1.5177	0.8357	0.8602	0.8447	0.8453	0.9014	1.0475	1.5042	0.8045	1.0007	0.9159	0.7168	1.037	1.1362	0.8492	0.9261
2584	cinnamoylglycine	Xenobiotics	Food Component/Plant	38637	LC/MS Neg	100002253	3139	204.1	16534-24-0	709625	618829			0.3119	0.3119	0.3119	0.3119	0.331	0.9007	0.3119	0.3119	0.3119	0.3119	0.3119	0.3119	3.1283	1.5466	2.1718	0.3119	0.3119	0.3119	0.3119	0.7142	0.3119	0.3119	0.3119	0.3119	0.3119	0.3119	0.3119	0.3119	0.3119	0.3119	0.3119	0.3119	0.3119	0.3119	1	0.8929
1159	cis-4-decenoyl carnitine	Lipid	Fatty Acid Metabolism(Acyl Carnitine)	38178	LC/MS Pos	100002259	4404	314.3	98930-66-6					5.7182	3.1272	5.9551	0.3967	1.1018	1.1091	0.6754	0.452	1.0068	0.8216	0.8	0.8206	0.9275	0.9871	0.8591	0.8702	0.8437	1.1244	1.3902	1.4831	1.4541	6.9126	2.3807	1.2824	1.0254	1.1982	0.9746	0.6568	0.7053	0.9594	0.5606	0.4118	0.9667	1.4468	0.4979	1.5138
960	cis-vaccenate (18:1n7)	Lipid	Long Chain Fatty Acid	33970	GC/MS	100001228	1987	339.3	506-17-2	5282761	4445888	C08367	HMDB03231	0.8093	0.5087	0.5386	0.4641	2.3384	0.7677	0.6701	0.4313	1	2.1761	2.5541	1.0002	1.2552	0.8067	0.9019	2.618	1.3608	0.6639	3.0636	3.7716	3.2098	1.7001	0.8804	1.1744	0.8244	0.9512	2.4437	0.6836	1.1311	1.6795	0.9165	0.344	1.0359	1.8783	0.9641	1.4805
915	citrate	Energy	TCA Cycle	1564	GC/MS	1124	1763.4	273.1	77-92-9	311	305	C00158	HMDB00094	2.9073	2.7286	2.6649	1.0459	2.1818	0.6915	3.5022	2.0723	1.5463	0.5672	0.8229	0.8495	1.5745	1.1731	1.2178	0.5709	0.623	0.6286	1.9037	2.1741	1.3377	3.5082	1.0199	1.115	0.6711	0.7677	0.7137	0.8844	0.6893	0.7432	0.5676	0.8272	1.1528	0.9228	0.8549	1.7612
305	citrulline	Amino Acid	Urea cycle; Arginine and Proline Metabolism	2132	LC/MS Pos	391	715	176.1	372-75-8	9750	810	C00327	HMDB00904	0.6784	1.2336	0.6766	1.1023	0.5402	1.0834	0.7612	2.1276	2.059	0.4242	0.4549	0.49	1.5428	1.8924	1.4256	0.7393	0.4302	0.7247	1.0315	1.1217	1.3464	0.9555	1.0599	1.0166	1.1128	1.0001	1.079	0.7147	1.1632	0.3143	0.5158	0.5611	1.0029	1.4051	1.7692	1.4809
1582	cortisol	Lipid	Steroid	1712	LC/MS Pos	356	4573	363.2	50-23-7	5754		C00735	HMDB00063	1.1548	1.0138	1.3208	1.1399	1.0479	0.7759	0.6668	0.5839	0.6901	1.7959	1.1981	1.0776	0.7034	0.4402	0.5748	1.2647	0.6337	0.8328	0.4657	1.2501	1.9146	1.6352	0.9273	0.6845	1.3232	1.3979	0.848	1.2203	1.5982	1.9847	1.3207	1.4822	1	1.2473	0.4155	1.4294
1586	cortisone	Lipid	Steroid	1769	LC/MS Pos	273	4420	361.2	53-06-5	222786	361685	C00762	HMDB02802	1.2283	0.885	1.2663	1.1409	1.024	1.0194	1.7252	1.5566	1.1263	1.4182	1.1083	0.5851	0.9338	0.3497	0.9877	1.559	0.8024	1.1854	0.7764	1.4021	1.2081	1.2386	0.9986	0.8429	0.6462	1.1726	0.6206	1.1378	0.9348	0.8507	1.2729	1.4605	1.1903	1.1543	0.5397	1.0511
2421	cotinine	Xenobiotics	Tobacco Metabolite	553	LC/MS Pos	848	1493	177.1	486-56-6	854019	746405		HMDB01046	0.0574	0.395	0.0574	0.0574	0.0574	0.0574	0.0574	0.0574	0.0574	1.7956	0.6382	0.2671	0.0574	0.0574	0.0574	0.0574	0.0574	0.0574	1.3558	0.1071	3.9398	0.0574	0.0574	0.0574	1.5953	0.0574	3.7043	0.0574	0.0574	1.1567	0.3067	1.5981	0.3828	0.3284	0.0574	0.0574
328	creatine	Amino Acid	Creatine Metabolism	27718	LC/MS Pos	1221	758	132.1	57-00-1	586	566	C00300	HMDB00064	0.714	0.7691	0.7692	1.1888	0.9039	0.7004	1.6236	0.8757	0.9983	6.468	2.6816	2.8459	2.4855	2.5778	2.9601	1.0375	0.8408	1.0301	1.055	1.5114	0.9079	0.559	0.6296	0.7372	0.6084	0.5167	0.8107	1	0.9314	0.8535	0.817	1.0308	1.0058	1.2143	2.298	2.2446
329	creatinine	Amino Acid	Creatine Metabolism	513	LC/MS Pos	275	730	114.1	60-27-5	588	568	C00791	HMDB00562	0.9988	1.3033	1.1127	0.9503	0.9611	0.9535	0.8313	0.863	0.9007	1	1.1047	1.0332	1.2421	1.1359	0.9852	1.198	0.9531	0.9403	2.2451	2.2053	2.5126	2.6189	1.1164	0.9267	1.2764	1.1515	1.3486	0.8431	1.1205	0.6288	0.6617	0.7493	2.8632	5.1336	3.9264	0.919
455	cyclo(leu-pro)	Peptide	Dipeptide	37104	LC/MS Pos	100001925	3445	211.1	2873-36-1	7074739	5428292			2.1515	1.0267	1.7072	0.7959	0.9915	1.0621	2.7708	1.3856	1.5018	0.2724	0.2724	0.3925	2.7787	2.0776	1.4279	0.497	0.8383	0.4511	0.4601	0.3438	0.8445	0.2724	1.8049	0.6575	0.6437	0.3708	0.6746	1.8138	0.2724	2.3978	0.8886	0.7569	0.4505	0.8723	0.8381	2.0249
287	cystine	Amino Acid	Methionine, Cysteine, SAM and Taurine Metabolism	39512	GC/MS	279	2015.3	145.9	56-89-3	67678	575	C00491	HMDB00192	0.6406	0.3812	0.3812	0.8636	1.0306	0.7553	0.3812	0.3812	0.3812	0.3812	0.8292	0.4477	1.6739	0.3812	0.3812	0.3812	0.3812	0.9694	0.3812	0.3812	0.3812	0.3812	1.1164	0.3812	0.3812	0.3812	0.3812	1.1199	0.3812	0.3812	0.3812	0.3812	0.3812	0.3812	0.3812	1.6707
2326	D-urobilin	Cofactors and Vitamins	Hemoglobin and Porphyrin Metabolism	40084	LC/MS Pos	100002569	4621	589.3	3947-38-4	6276321		C05795	HMDB04161	17.034	9.5405	4.0678	1.6153	0.9563	0.144	0.9641	0.6278	1.0359	5.6231	1.4281	0.6081	0.913	0.144	0.144	0.144	0.144	0.144	0.6398	0.144	0.144	0.144	0.3437	0.144	0.256	0.144	1.6899	1.8627	0.7311	0.144	1	0.144	0.144	0.144	0.144	2.2783
1157	decanoylcarnitine	Lipid	Fatty Acid Metabolism(Acyl Carnitine)	33941	LC/MS Pos	100001251	4700	316.3	1492-27-9	10245190	8420677		HMDB00651	21.9415	11.0831	23.0962	0.5035	1.6224	1.6468	0.8391	0.4153	1.1091	0.8385	1.19	1	0.9657	0.9885	1.0883	0.8225	1.1326	1.9982	0.7463	0.9617	1.0115	16.0273	5.0336	3.3354	0.9742	1.3303	0.7717	0.5645	0.929	0.9088	0.5275	0.4179	0.6922	0.8726	0.4781	1.0131
1591	dehydroisoandrosterone sulfate (DHEA-S)	Lipid	Steroid	32425	LC/MS Neg	100000792	4771	367.2	651-48-9	12594	12074	C04555	HMDB01032	0.2503	0.1925	0.2622	0.8639	1.8924	1.5154	0.5657	0.778	0.7222	8.1004	5.3954	4.0512	0.5037	0.6983	0.7905	1.7595	1.7791	3.0054	0.7596	1.0219	0.9781	4.6011	1.6392	1.1162	0.2114	0.1295	0.1529	0.7068	0.1715	2.5059	0.8212	0.3896	5.4077	5.6723	4.2635	1.0185
2294	delta-tocopherol	Cofactors and Vitamins	Tocopherol Metabolism	33418	GC/MS	100001216	2232	474.4	119-13-1	92094	83144	C14151	HMDB02902	0.3123	0.9973	0.3727	0.3123	0.3123	0.4688	1.4671	0.3495	0.3123	0.3123	0.3123	0.3123	0.7049	0.3123	0.4059	1.3627	0.5187	1	1.6835	0.3123	1.2176	0.495	0.7464	1.8065	1.4585	0.3123	0.3192	0.6645	0.3123	1.6044	0.7383	2.7794	1.6904	1.7993	5.6783	1.3386
1167	deoxycarnitine	Lipid	Carnitine Metabolism	36747	LC/MS Pos	100001662	759	146.1	6249-56-5	134	705	C01181	HMDB01161	1.6304	1.3424	1.4495	0.7064	0.9685	1.1102	1.0423	0.951	1.1299	1	1.2426	1.0867	0.9977	1.0696	0.9671	0.9703	0.9316	0.7776	1.018	1.1278	1.3144	1.3871	0.9187	0.8934	0.7088	0.7862	0.893	0.8214	0.8825	0.2664	0.3188	0.2883	1.5294	1.8903	1.3724	1.0127
2850	desmethylnaproxen sulfate*	Xenobiotics	Drug	34346	LC/MS Neg	100001788	2324	295.2		184679	160559			0.0766	0.0766	0.0766	0.0766	0.0766	0.0766	0.0766	0.0766	0.0766	0.0766	0.0766	0.0766	0.0766	0.0766	0.0766	2.6899	2.8033	0.199	0.0766	0.0766	0.0766	0.0766	0.0766	0.0766	0.0766	0.0766	0.0766	0.0766	0.0766	75.2039	3.7	0.0766	0.0766	0.0766	0.0766	0.0766
2851	desvenlafaxine	Xenobiotics	Drug	43334	LC/MS Pos	100004173	3120	264.2	300827-87-6					1	1	1	1	1	1	1	1	1	1	1	1	1	1	1	1	1	1	1	1	1	1	1	1	1	1	1	1	1	1	1	1	1	1	1	1
3083	dexpanthenol	Xenobiotics	Chemical	38314	LC/MS Pos	100002376	2293	206.2	16485-10-2	4678	4516	D03726	HMDB04231	1	1	1	1	1	1	1	1	1	1	1	1	1	1	1	1	1	1	1	1	1	1	1	1	1	1	1	1	1	1	1	1	1	1	1	1
[truncated: 280 more rows]
[truncated: 39 more columns]
